# Supplementary material for: Single-cell RNA sequencing reveals adrb1 as a sympathetic nerve-regulated immune checkpoint driving T cell exhaustion and impacting immunotherapy in esophageal squamous cell carcinoma
Source: Front Immunol. 2025 May 8;16:1520766. doi: 10.3389/fimmu.2025.1520766 (PMC12095256; doi:10.3389/fimmu.2025.1520766)
Supplement: Supplementary file 2 [file Table1.xlsx]

## Sheet: Sheet1
Broad			Immune cell			Stroma cell			parenchyma cell
celltype	JS score(before)	JS score(After)	celltype	JS score(before)	JS score(After)	celltype	JS score(before)	JS score(After)	celltype	JS score(before)	JS score(After)
B_cell	0.488822	0.419624	Mural_cells	0.319939	0.555696	B cell	0.488822	0.419861	Epithelial cell	0.681621	0.647893
Plasma	0.625867	0.598243	Pericyte	0.648007	0.681076	Plasma	0.625704	0.598032	Malignant cell	0.616882	0.576027
T_cells	0.616481	0.605257	Pericyte_CCL26+	0.168924	0.635071	SPP1+Macrophage	0.638814	0.599794	CD44+ Malignant cell	0.657795	0.571923
MP	0.587262	0.680823	Fibroblast	0.701027	0.673096	CD16+Mono	0.435224	0.643783
Mast_cell	0.621865	0.486093	EnFB	0.425756	0.628384	CD14+Mono	0.336657	0.629886
Fibroblast	0.697772	0.676472	Schwann	0.569033	0.643024	cDC1	0.507527	0.628897
Endothelial_cell	0.409632	0.53396	VenEC	0.393901	0.519775	cDC2	0.39214	0.65811
Mural_cells	0.293518	0.57011	ArtEC	0.384832	0.59678	pDC	0.524394	0.639573
Epithelial cell	0.681621	0.647893	CapEC	0.220486	0.507351	Treg	0.575737	0.547214
Malignant cell	0.648397	0.573618	Erythrocyte	0	0.366534	Th	0.532834	0.650902
Schwann	0.592374	0.640317				CD8+T	0.589007	0.619407
Erythrocyte	0	0.366534				ADRB1+T	0.533123	0.558351
						Naïve T	0.534709	0.248711
						Cycling T	0.655272	0.661178
						ILC	0.548979	0.390412
						NK	0.488664	0.571686
						Mast_cell	0.621865	0.486093
