# Supplementary material for: Single-cell RNA sequencing reveals adrb1 as a sympathetic nerve-regulated immune checkpoint driving T cell exhaustion and impacting immunotherapy in esophageal squamous cell carcinoma
Source: Front Immunol. 2025 May 8;16:1520766. doi: 10.3389/fimmu.2025.1520766 (PMC12095256; doi:10.3389/fimmu.2025.1520766)
Supplement: Supplementary file 3 [file Table2.xlsx]

## Sheet: Sheet1
	Sample	Tissue	Treatment	n_counts	Annotation1_name	annotation_name	S_score	G2M_score	phase	Tissue_Treatment	Tumor_stem_score
ACACGACCCTCAATGAGTACGCAA-1	P2_T_B	Tumor	Before_treatment	1880	Malignant_cell	Malignant_cell	0.129295	-0.105686	S	Tumor_Before_treatment	0.205304
ACCTCCAAACATTGGCCCGACAAC-1	P2_T_B	Tumor	Before_treatment	4853	Malignant_cell	CD44+Malignant_cell	-0.0176043	-0.0729893	G1	Tumor_Before_treatment	0.191955
AGCACCTCATTGGCTCAGAGTCAA-1	P2_T_B	Tumor	Before_treatment	2734	Malignant_cell	Malignant_cell	-0.087379	-0.105616	G1	Tumor_Before_treatment	0.116519
AGCACCTCCAGCGTTAAGTGGTCA-1	P2_T_B	Tumor	Before_treatment	1703	Malignant_cell	Malignant_cell	-0.0976358	-0.0306815	G1	Tumor_Before_treatment	0.429133
AGCAGGAAGACTAGTACAAGACTA-1	P2_T_B	Tumor	Before_treatment	2699	Malignant_cell	CD44+Malignant_cell	-0.0846736	0.0226812	G2M	Tumor_Before_treatment	0.324621
AGCAGGAATCCGTCTAACACAGAA-1	P2_T_B	Tumor	Before_treatment	3345	Malignant_cell	Malignant_cell	-0.0683811	-0.144852	G1	Tumor_Before_treatment	0.234772
AGCCATGCCATACCAACCGAAGTA-1	P2_T_B	Tumor	Before_treatment	2357	Malignant_cell	CD44+Malignant_cell	0.0169819	0.0399072	G2M	Tumor_Before_treatment	0.413475
AGCCATGCCCGACAACCTCAATGA-1	P2_T_B	Tumor	Before_treatment	4227	Malignant_cell	Malignant_cell	0.0372525	-0.0394839	S	Tumor_Before_treatment	0.336642
ATAGCGACACAAGCTATAGGATGA-1	P2_T_B	Tumor	Before_treatment	3659	Malignant_cell	CD44+Malignant_cell	-0.0615076	-0.100896	G1	Tumor_Before_treatment	0.313902
CAAGGAGCTTCACGCAGCTAACGA-1	P2_T_B	Tumor	Before_treatment	2974	Malignant_cell	CD44+Malignant_cell	-0.10756	-0.0649521	G1	Tumor_Before_treatment	0.31613
CACCTTACGCTAACGATATCAGCA-1	P2_T_B	Tumor	Before_treatment	2881	Malignant_cell	CD44+Malignant_cell	-0.0191828	-0.0322076	G1	Tumor_Before_treatment	0.311833
CCAGTTCACGCATACACTGGCATA-1	P2_T_B	Tumor	Before_treatment	3318	Malignant_cell	CD44+Malignant_cell	-0.00399798	-0.0682855	G1	Tumor_Before_treatment	0.193654
CCATCCTCGAATCTGAGTCTGTCA-1	P2_T_B	Tumor	Before_treatment	3048	Malignant_cell	CD44+Malignant_cell	0.0391399	-0.0629712	S	Tumor_Before_treatment	0.251383
CGAACTTAACCACTGTACAAGCTA-1	P2_T_B	Tumor	Before_treatment	2529	Malignant_cell	CD44+Malignant_cell	-0.0702	0.066704	G2M	Tumor_Before_treatment	0.363661
CGAACTTAAGCCATGCCAGCGTTA-1	P2_T_B	Tumor	Before_treatment	1609	Malignant_cell	Malignant_cell	-0.0850837	-0.102207	G1	Tumor_Before_treatment	0.298618
CGCATACACTCAATGAACAAGCTA-1	P2_T_B	Tumor	Before_treatment	2701	Malignant_cell	CD44+Malignant_cell	-0.127099	-0.088273	G1	Tumor_Before_treatment	0.347299
CGCTGATCGAGCTGAAAAGGACAC-1	P2_T_B	Tumor	Before_treatment	8048	Malignant_cell	CD44+Malignant_cell	0.337334	-0.0106864	S	Tumor_Before_treatment	0.186358
GAACAGGCCAAGACTAAGTCACTA-1	P2_T_B	Tumor	Before_treatment	2064	Malignant_cell	CD44+Malignant_cell	-0.0504799	-0.0808008	G1	Tumor_Before_treatment	0.0192181
GATAGACATGGCTTCATGAAGAGA-1	P2_T_B	Tumor	Before_treatment	1570	Malignant_cell	Malignant_cell	-0.145611	-0.0943508	G1	Tumor_Before_treatment	0.194033
GGAGAACAAACTCACCTATCAGCA-1	P2_T_B	Tumor	Before_treatment	3045	Malignant_cell	CD44+Malignant_cell	-0.111102	-0.0698141	G1	Tumor_Before_treatment	0.140955
GTCGTAGATGGTGGTACCTCTATC-1	P2_T_B	Tumor	Before_treatment	7380	Malignant_cell	CD44+Malignant_cell	-0.110354	-0.122289	G1	Tumor_Before_treatment	0.144661
TCCGTCTAAGTCACTACAACCACA-1	P2_T_B	Tumor	Before_treatment	3330	Malignant_cell	Malignant_cell	-0.0689134	-0.145863	G1	Tumor_Before_treatment	0.487214
TGGAACAAGATGAATCAATGTTGC-1	P2_T_B	Tumor	Before_treatment	2046	Malignant_cell	Malignant_cell	0.00505136	-0.123239	S	Tumor_Before_treatment	0.230247
TGGCTTCAGACTAGTAACTATGCA-1	P2_T_B	Tumor	Before_treatment	2866	Malignant_cell	Malignant_cell	-0.115851	-0.0199423	G1	Tumor_Before_treatment	0.263872
AACAACCATGGTGGTACGCTGATC-3	P3_T_B	Tumor	Before_treatment	2924	Malignant_cell	Malignant_cell	-0.10898	0.0486285	G2M	Tumor_Before_treatment	0.128522
AAGGACACAGGCTAACTGGCTTCA-3	P3_T_B	Tumor	Before_treatment	2817	Malignant_cell	CD44+Malignant_cell	0.0268222	-0.0882084	S	Tumor_Before_treatment	0.189808
AATGTTGCCCGTGAGAACACAGAA-3	P3_T_B	Tumor	Before_treatment	2313	Malignant_cell	Malignant_cell	-0.0401446	-0.0882547	G1	Tumor_Before_treatment	0.191723
ACAGATTCACCACTGTGAGTTAGC-3	P3_T_B	Tumor	Before_treatment	3035	Malignant_cell	CD44+Malignant_cell	-0.0608553	-0.0108754	G1	Tumor_Before_treatment	0.226363
ACCACTGTCATCAAGTCTAAGGTC-3	P3_T_B	Tumor	Before_treatment	2028	Malignant_cell	CD44+Malignant_cell	0.0104605	-0.0572116	S	Tumor_Before_treatment	0.119709
ACGCTCGACACCTTACCGCATACA-3	P3_T_B	Tumor	Before_treatment	2783	Malignant_cell	CD44+Malignant_cell	-0.0165628	0.0017878	G2M	Tumor_Before_treatment	0.136447
ACTATGCAGTACGCAATCCGTCTA-3	P3_T_B	Tumor	Before_treatment	1807	Malignant_cell	CD44+Malignant_cell	0.0457304	-0.116712	S	Tumor_Before_treatment	0.219848
AGAGTCAATGGCTTCAAATGTTGC-3	P3_T_B	Tumor	Before_treatment	2551	Malignant_cell	CD44+Malignant_cell	-0.0739341	-0.107812	G1	Tumor_Before_treatment	0.282685
AGCACCTCGCCAAGACCAAGGAGC-3	P3_T_B	Tumor	Before_treatment	2451	Malignant_cell	Malignant_cell	-0.0665627	-0.0993632	G1	Tumor_Before_treatment	0.163063
ATTGGCTCGAGCTGAATAGGATGA-3	P3_T_B	Tumor	Before_treatment	1777	Malignant_cell	Malignant_cell	-0.0190412	-0.0650897	G1	Tumor_Before_treatment	0.143741
CCTCTATCAGATCGCAACTATGCA-3	P3_T_B	Tumor	Before_treatment	1597	Malignant_cell	Malignant_cell	-0.0142885	-0.098728	G1	Tumor_Before_treatment	0.228114
CGACTGGAAAGACGGAGAGTTAGC-3	P3_T_B	Tumor	Before_treatment	3558	Malignant_cell	Malignant_cell	-0.085714	-0.168664	G1	Tumor_Before_treatment	0.191296
CGCTGATCCTGAGCCACAGCGTTA-3	P3_T_B	Tumor	Before_treatment	4929	Malignant_cell	CD44+Malignant_cell	-0.0952957	-0.0920091	G1	Tumor_Before_treatment	0.368567
CTCAATGAAACCGAGAAGGCTAAC-3	P3_T_B	Tumor	Before_treatment	3441	Malignant_cell	Malignant_cell	0.0546196	-0.139285	S	Tumor_Before_treatment	0.232196
CTCAATGAGTCTGTCAAGTGGTCA-3	P3_T_B	Tumor	Before_treatment	2292	Malignant_cell	Malignant_cell	-0.0338961	-0.103729	G1	Tumor_Before_treatment	0.186564
GCGAGTAAATTGAGGAGATAGACA-3	P3_T_B	Tumor	Before_treatment	2469	Malignant_cell	Malignant_cell	-0.0334389	-0.102415	G1	Tumor_Before_treatment	0.0798274
GGAGAACAAGTCACTACTGAGCCA-3	P3_T_B	Tumor	Before_treatment	1818	Malignant_cell	Malignant_cell	-0.0297015	-0.085693	G1	Tumor_Before_treatment	0.213477
GTCTGTCAAAGAGATCAGAGTCAA-3	P3_T_B	Tumor	Before_treatment	2542	Malignant_cell	Malignant_cell	-0.0833302	-0.042461	G1	Tumor_Before_treatment	0.292051
TAGGATGAAAGAGATCCCGAAGTA-3	P3_T_B	Tumor	Before_treatment	4152	Malignant_cell	Malignant_cell	-0.0402808	-0.0373613	G1	Tumor_Before_treatment	0.192457
TGGAACAAGAATCTGAAACAACCA-3	P3_T_B	Tumor	Before_treatment	1863	Malignant_cell	Malignant_cell	-0.110554	-0.140176	G1	Tumor_Before_treatment	0.222699
AAACATCGCTGAGCCACAATGGAA-6	P4_T_B	Tumor	Before_treatment	10989	Malignant_cell	CD44+Malignant_cell	0.225736	-0.0802721	S	Tumor_Before_treatment	0.281765
AATGTTGCGAATCTGATTCACGCA-6	P4_T_B	Tumor	Before_treatment	16155	Malignant_cell	CD44+Malignant_cell	0.060517	-0.0124151	S	Tumor_Before_treatment	0.165269
ACACAGAACAAGGAGCAACGCTTA-6	P4_T_B	Tumor	Before_treatment	9468	Malignant_cell	CD44+Malignant_cell	0.32145	-0.010787	S	Tumor_Before_treatment	0.31055
ACACGACCACATTGGCCGAACTTA-6	P4_T_B	Tumor	Before_treatment	17353	Malignant_cell	CD44+Malignant_cell	-0.0192438	-0.0274912	G1	Tumor_Before_treatment	0.283247
ACACGACCCGACACACTGAAGAGA-6	P4_T_B	Tumor	Before_treatment	9200	Malignant_cell	Malignant_cell	0.0695334	-0.069325	S	Tumor_Before_treatment	0.162861
ACACGACCCGCTGATCCTGTAGCC-6	P4_T_B	Tumor	Before_treatment	2478	Malignant_cell	Malignant_cell	0.133531	0.0370709	S	Tumor_Before_treatment	0.150103
ACAGCAGAAAGACGGACTGGCATA-6	P4_T_B	Tumor	Before_treatment	8011	Malignant_cell	CD44+Malignant_cell	-0.0630754	0.0176385	G2M	Tumor_Before_treatment	0.217057
ACATTGGCTGGTGGTACACCTTAC-6	P4_T_B	Tumor	Before_treatment	20429	Malignant_cell	CD44+Malignant_cell	-0.0744346	-0.141226	G1	Tumor_Before_treatment	0.11616
ACCACTGTCAGCGTTATAGGATGA-6	P4_T_B	Tumor	Before_treatment	14671	Malignant_cell	CD44+Malignant_cell	0.401298	0.0479303	S	Tumor_Before_treatment	0.251488
ACCACTGTGAACAGGCAAGGACAC-6	P4_T_B	Tumor	Before_treatment	4682	Malignant_cell	CD44+Malignant_cell	-0.0854034	-0.16236	G1	Tumor_Before_treatment	0.218633
ACGCTCGACAAGACTACTCAATGA-6	P4_T_B	Tumor	Before_treatment	6273	Malignant_cell	CD44+Malignant_cell	-0.0998482	-0.11741	G1	Tumor_Before_treatment	0.178317
AGAGTCAACTGTAGCCAAGAGATC-6	P4_T_B	Tumor	Before_treatment	13218	Malignant_cell	CD44+Malignant_cell	-0.0561715	-0.134741	G1	Tumor_Before_treatment	0.119319
AGATCGCAGACTAGTAAGATCGCA-6	P4_T_B	Tumor	Before_treatment	13436	Malignant_cell	Malignant_cell	0.210643	0.14438	S	Tumor_Before_treatment	0.20629
AGATGTACGCGAGTAAACTATGCA-6	P4_T_B	Tumor	Before_treatment	5853	Malignant_cell	CD44+Malignant_cell	-0.00971758	-0.0884838	G1	Tumor_Before_treatment	0.335957
AGATGTACTATCAGCACGACACAC-6	P4_T_B	Tumor	Before_treatment	14568	Malignant_cell	CD44+Malignant_cell	0.312562	0.0804263	S	Tumor_Before_treatment	0.362218
AGCAGGAAGGAGAACACAGCGTTA-6	P4_T_B	Tumor	Before_treatment	7700	Malignant_cell	CD44+Malignant_cell	0.191431	0.364294	G2M	Tumor_Before_treatment	0.32338
AGGCTAACAGATGTACAGTCACTA-6	P4_T_B	Tumor	Before_treatment	11058	Malignant_cell	CD44+Malignant_cell	-0.173125	-0.0680192	G1	Tumor_Before_treatment	0.232032
ATAGCGACCCTAATCCTGGCTTCA-6	P4_T_B	Tumor	Before_treatment	17761	Malignant_cell	CD44+Malignant_cell	-0.0969046	-0.163248	G1	Tumor_Before_treatment	0.213647
ATAGCGACCTCAATGACAACCACA-6	P4_T_B	Tumor	Before_treatment	13183	Malignant_cell	CD44+Malignant_cell	0.359785	-0.0600568	S	Tumor_Before_treatment	0.20024
CAACCACATTCACGCAACGCTCGA-6	P4_T_B	Tumor	Before_treatment	10055	Malignant_cell	CD44+Malignant_cell	0.161635	0.00317674	S	Tumor_Before_treatment	0.133077
CACCTTACGTCGTAGATATCAGCA-6	P4_T_B	Tumor	Before_treatment	8065	Malignant_cell	CD44+Malignant_cell	0.187195	0.0749484	S	Tumor_Before_treatment	0.159415
CAGATCTGACAGATTCAAGGACAC-6	P4_T_B	Tumor	Before_treatment	3479	Malignant_cell	Malignant_cell	-0.0404611	-0.08899	G1	Tumor_Before_treatment	0.181209
CAGATCTGGTCTGTCACCGTGAGA-6	P4_T_B	Tumor	Before_treatment	7618	Malignant_cell	CD44+Malignant_cell	-0.104227	-0.142335	G1	Tumor_Before_treatment	0.242474
CATCAAGTAGCCATGCATCATTCC-6	P4_T_B	Tumor	Before_treatment	2427	Malignant_cell	CD44+Malignant_cell	0.228794	0.0438019	S	Tumor_Before_treatment	0.340154
CATCAAGTCGGATTGCCGCATACA-6	P4_T_B	Tumor	Before_treatment	18414	Malignant_cell	CD44+Malignant_cell	0.00867319	0.0851339	G2M	Tumor_Before_treatment	0.197689
CATCAAGTGACAGTGCCAATGGAA-6	P4_T_B	Tumor	Before_treatment	16450	Malignant_cell	CD44+Malignant_cell	0.308333	0.0989217	S	Tumor_Before_treatment	0.305111
CGACTGGAACAAGCTAAGAGTCAA-6	P4_T_B	Tumor	Before_treatment	8327	Malignant_cell	CD44+Malignant_cell	0.329755	0.0479036	S	Tumor_Before_treatment	0.250564
CGCATACAGAGCTGAACTGGCATA-6	P4_T_B	Tumor	Before_treatment	4442	Malignant_cell	CD44+Malignant_cell	0.326578	0.0938738	S	Tumor_Before_treatment	0.235869
CGCATACATCTTCACAAACTCACC-6	P4_T_B	Tumor	Before_treatment	9466	Malignant_cell	CD44+Malignant_cell	0.540211	0.0156505	S	Tumor_Before_treatment	0.207731
CGCTGATCTAGGATGAACGCTCGA-6	P4_T_B	Tumor	Before_treatment	7580	Malignant_cell	CD44+Malignant_cell	0.116452	0.0849021	S	Tumor_Before_treatment	0.0759619
CGGATTGCCAACCACAAGTGGTCA-6	P4_T_B	Tumor	Before_treatment	21473	Malignant_cell	CD44+Malignant_cell	0.340061	0.0511235	S	Tumor_Before_treatment	0.189231
CTAAGGTCACACGACCACAGATTC-6	P4_T_B	Tumor	Before_treatment	6408	Malignant_cell	Malignant_cell	0.137931	-0.0844756	S	Tumor_Before_treatment	0.138958
CTAAGGTCGGTGCGAAGAGCTGAA-6	P4_T_B	Tumor	Before_treatment	9462	Malignant_cell	CD44+Malignant_cell	0.125733	0.162819	G2M	Tumor_Before_treatment	0.355725
CTGGCATATATCAGCAGTGTTCTA-6	P4_T_B	Tumor	Before_treatment	6209	Malignant_cell	CD44+Malignant_cell	-0.0425651	-0.0927642	G1	Tumor_Before_treatment	0.25166
GACAGTGCTCCGTCTAACATTGGC-6	P4_T_B	Tumor	Before_treatment	9598	Malignant_cell	CD44+Malignant_cell	-0.0967771	-0.136616	G1	Tumor_Before_treatment	0.264852
GACTAGTAAATCCGTCCTGTAGCC-6	P4_T_B	Tumor	Before_treatment	5303	Malignant_cell	CD44+Malignant_cell	0.112729	-0.140746	S	Tumor_Before_treatment	0.356746
GAGCTGAAAGTGGTCAACGTATCA-6	P4_T_B	Tumor	Before_treatment	5182	Malignant_cell	CD44+Malignant_cell	-0.093854	-0.0793475	G1	Tumor_Before_treatment	0.101188
GAGCTGAACACCTTACCTGTAGCC-6	P4_T_B	Tumor	Before_treatment	14861	Malignant_cell	CD44+Malignant_cell	0.346587	-0.104011	S	Tumor_Before_treatment	0.189308
GATGAATCACATTGGCAGTGGTCA-6	P4_T_B	Tumor	Before_treatment	5607	Malignant_cell	CD44+Malignant_cell	-0.105189	-0.0809327	G1	Tumor_Before_treatment	0.164273
GCCAAGACAATGTTGCAAGGTACA-6	P4_T_B	Tumor	Before_treatment	10400	Malignant_cell	CD44+Malignant_cell	0.281496	0.0725415	S	Tumor_Before_treatment	0.234671
GCCACATAAGCCATGCGCTCGGTA-6	P4_T_B	Tumor	Before_treatment	7007	Malignant_cell	CD44+Malignant_cell	-0.0864113	-0.0205698	G1	Tumor_Before_treatment	0.0381087
GCGAGTAAACCACTGTGATAGACA-6	P4_T_B	Tumor	Before_treatment	16615	Malignant_cell	CD44+Malignant_cell	0.241819	-0.0776751	S	Tumor_Before_treatment	0.205923
GCGAGTAATGGCTTCACAACCACA-6	P4_T_B	Tumor	Before_treatment	11292	Malignant_cell	CD44+Malignant_cell	0.253228	0.108651	S	Tumor_Before_treatment	0.162267
GCTAACGAAAGACGGAGTACGCAA-6	P4_T_B	Tumor	Before_treatment	3949	Malignant_cell	CD44+Malignant_cell	-0.117395	-0.139518	G1	Tumor_Before_treatment	0.117076
GCTCGGTAATTGGCTCAACCGAGA-6	P4_T_B	Tumor	Before_treatment	12389	Malignant_cell	CD44+Malignant_cell	0.442924	0.154845	S	Tumor_Before_treatment	0.29068
GGTGCGAAACAAGCTAACAGCAGA-6	P4_T_B	Tumor	Before_treatment	8165	Malignant_cell	CD44+Malignant_cell	-0.0674289	-0.115351	G1	Tumor_Before_treatment	0.112069
GGTGCGAAGACAGTGCGGTGCGAA-6	P4_T_B	Tumor	Before_treatment	6341	Malignant_cell	CD44+Malignant_cell	0.529606	0.183109	S	Tumor_Before_treatment	0.0821141
GTACGCAAAACTCACCAGCAGGAA-6	P4_T_B	Tumor	Before_treatment	25257	Malignant_cell	CD44+Malignant_cell	0.251529	0.158005	S	Tumor_Before_treatment	0.224759
GTACGCAAGCTCGGTACGCATACA-6	P4_T_B	Tumor	Before_treatment	13606	Malignant_cell	CD44+Malignant_cell	0.330974	0.0573417	S	Tumor_Before_treatment	0.348417
GTACGCAATGAAGAGAAGTACAAG-6	P4_T_B	Tumor	Before_treatment	6422	Malignant_cell	Malignant_cell	0.0547212	0.109116	G2M	Tumor_Before_treatment	0.351287
GTCGTAGAACGTATCAACCTCCAA-6	P4_T_B	Tumor	Before_treatment	3808	Malignant_cell	Malignant_cell	-0.137359	-0.110725	G1	Tumor_Before_treatment	0.117984
GTGTTCTAGAATCTGAAGTGGTCA-6	P4_T_B	Tumor	Before_treatment	5548	Malignant_cell	CD44+Malignant_cell	0.287127	0.129529	S	Tumor_Before_treatment	0.209797
GTGTTCTAGACTAGTAGAACAGGC-6	P4_T_B	Tumor	Before_treatment	9017	Malignant_cell	CD44+Malignant_cell	-0.138103	-0.0894285	G1	Tumor_Before_treatment	0.31018
GTGTTCTAGTCGTAGATGGAACAA-6	P4_T_B	Tumor	Before_treatment	4601	Malignant_cell	Malignant_cell	-0.0220137	-0.177252	G1	Tumor_Before_treatment	0.167284
TAGGATGATGGTGGTATAGGATGA-6	P4_T_B	Tumor	Before_treatment	10616	Malignant_cell	CD44+Malignant_cell	-0.144069	-0.109684	G1	Tumor_Before_treatment	0.109349
TGAAGAGACCGAAGTAGCCAAGAC-6	P4_T_B	Tumor	Before_treatment	9203	Malignant_cell	CD44+Malignant_cell	-0.0826813	-0.0814503	G1	Tumor_Before_treatment	0.182522
TGGAACAAGACAGTGCGCGAGTAA-6	P4_T_B	Tumor	Before_treatment	11337	Malignant_cell	CD44+Malignant_cell	0.253881	0.00188465	S	Tumor_Before_treatment	0.27716
TGGAACAAGGTGCGAAACGCTCGA-6	P4_T_B	Tumor	Before_treatment	15392	Malignant_cell	CD44+Malignant_cell	-0.0734341	-0.105205	G1	Tumor_Before_treatment	0.139513
TGGCTTCAGCCACATAAGCAGGAA-6	P4_T_B	Tumor	Before_treatment	7800	Malignant_cell	CD44+Malignant_cell	-0.141468	-0.16695	G1	Tumor_Before_treatment	0.251284
TTCACGCAAACAACCACCTAATCC-6	P4_T_B	Tumor	Before_treatment	4884	Malignant_cell	CD44+Malignant_cell	-0.0559603	-0.118693	G1	Tumor_Before_treatment	0.183022
AACAACCAGAGCTGAAACAGCAGA-10	P6_T_B	Tumor	Before_treatment	4466	Malignant_cell	Malignant_cell	0.212385	0.174038	S	Tumor_Before_treatment	0.0496474
AACGTGATGACTAGTAATGCCTAA-10	P6_T_B	Tumor	Before_treatment	6431	Malignant_cell	CD44+Malignant_cell	0.160936	0.178013	G2M	Tumor_Before_treatment	0.0351216
ACACGACCCAGCGTTACTCAATGA-10	P6_T_B	Tumor	Before_treatment	1788	Malignant_cell	CD44+Malignant_cell	-0.139008	-0.105065	G1	Tumor_Before_treatment	0.211694
ACCTCCAAACAAGCTACCTCCTGA-10	P6_T_B	Tumor	Before_treatment	5829	Malignant_cell	Malignant_cell	0.468596	0.142475	S	Tumor_Before_treatment	0.0338514
ACCTCCAAGTCTGTCAACATTGGC-10	P6_T_B	Tumor	Before_treatment	1905	Malignant_cell	Malignant_cell	-0.0287028	0.208702	G2M	Tumor_Before_treatment	0.13647
AGAGTCAAAAGACGGAATTGGCTC-10	P6_T_B	Tumor	Before_treatment	4313	Malignant_cell	CD44+Malignant_cell	0.343843	-0.0464637	S	Tumor_Before_treatment	0.302888
ATTGGCTCAACAACCAAACTCACC-10	P6_T_B	Tumor	Before_treatment	2144	Malignant_cell	Malignant_cell	-0.0473266	-0.140005	G1	Tumor_Before_treatment	0.0650973
ATTGGCTCAGCACCTCGAGTTAGC-10	P6_T_B	Tumor	Before_treatment	3198	Malignant_cell	Malignant_cell	-0.0932295	-0.114062	G1	Tumor_Before_treatment	0.316002
CCTAATCCAGAGTCAACCATCCTC-10	P6_T_B	Tumor	Before_treatment	1693	Malignant_cell	CD44+Malignant_cell	-0.0752341	-0.154301	G1	Tumor_Before_treatment	0.116268
CGAACTTAACATTGGCCTGTAGCC-10	P6_T_B	Tumor	Before_treatment	3347	Malignant_cell	CD44+Malignant_cell	0.120272	-0.128393	S	Tumor_Before_treatment	0.396912
CGACACACATCCTGTAAACGCTTA-10	P6_T_B	Tumor	Before_treatment	2801	Malignant_cell	CD44+Malignant_cell	0.106941	-0.128188	S	Tumor_Before_treatment	0.130622
CTGGCATAACGTATCACGGATTGC-10	P6_T_B	Tumor	Before_treatment	1639	Malignant_cell	Malignant_cell	-0.0930442	-0.10433	G1	Tumor_Before_treatment	0.203754
GAACAGGCCTCAATGAGGAGAACA-10	P6_T_B	Tumor	Before_treatment	977	Malignant_cell	Malignant_cell	-0.0432346	-0.00912381	G1	Tumor_Before_treatment	0.00673195
GAACAGGCGTACGCAACCGACAAC-10	P6_T_B	Tumor	Before_treatment	1593	Malignant_cell	Malignant_cell	-0.11087	-0.118691	G1	Tumor_Before_treatment	0.197861
GAGCTGAATGGAACAAACACGACC-10	P6_T_B	Tumor	Before_treatment	5482	Malignant_cell	CD44+Malignant_cell	0.244696	0.250622	G2M	Tumor_Before_treatment	0.0534533
GTACGCAACTGGCATATCCGTCTA-10	P6_T_B	Tumor	Before_treatment	2996	Malignant_cell	Malignant_cell	-0.106367	-0.0819508	G1	Tumor_Before_treatment	0.105096
TGGTGGTAACACAGAATGGCTTCA-10	P6_T_B	Tumor	Before_treatment	5560	Malignant_cell	CD44+Malignant_cell	0.0383239	-0.182544	S	Tumor_Before_treatment	0.203261
AGTCACTACCGAAGTAATAGCGAC-11	P6_T_A	Tumor	After_treatment	14513	Malignant_cell	CD44+Malignant_cell	-0.0100084	-0.130864	G1	Tumor_After_treatment	0.222438
AGTGGTCAGTGTTCTACGCTGATC-11	P6_T_A	Tumor	After_treatment	6888	Malignant_cell	Malignant_cell	-0.0289655	-0.0151105	G1	Tumor_After_treatment	0.200551
CATACCAAAATGTTGCTGGTGGTA-11	P6_T_A	Tumor	After_treatment	6619	Malignant_cell	CD44+Malignant_cell	-0.0749426	-0.0838713	G1	Tumor_After_treatment	0.421943
CCATCCTCTTCACGCATAGGATGA-11	P6_T_A	Tumor	After_treatment	6082	Malignant_cell	Malignant_cell	-0.130856	-0.0860582	G1	Tumor_After_treatment	0.0093768
CGACACACTGAAGAGACTAAGGTC-11	P6_T_A	Tumor	After_treatment	8159	Malignant_cell	CD44+Malignant_cell	-0.138198	-0.137385	G1	Tumor_After_treatment	0.118601
CGACTGGATAGGATGAAACGTGAT-11	P6_T_A	Tumor	After_treatment	8515	Malignant_cell	CD44+Malignant_cell	-0.0671946	-0.0958528	G1	Tumor_After_treatment	0.283684
GGAGAACAACCACTGTACAGATTC-11	P6_T_A	Tumor	After_treatment	10866	Malignant_cell	CD44+Malignant_cell	0.162029	-0.101642	S	Tumor_After_treatment	0.292632
TAGGATGAGCTAACGAACGTATCA-11	P6_T_A	Tumor	After_treatment	4507	Malignant_cell	CD44+Malignant_cell	-0.0406206	-0.108565	G1	Tumor_After_treatment	0.211046
AACAACCAAGCCATGCAACGCTTA-13	P7_T_B	Tumor	Before_treatment	9194	Malignant_cell	CD44+Malignant_cell	-0.105134	-0.0724864	G1	Tumor_Before_treatment	0.14122
AAGAGATCAAGAGATCAGCAGGAA-13	P7_T_B	Tumor	Before_treatment	12090	Malignant_cell	Malignant_cell	0.0746407	-0.135387	S	Tumor_Before_treatment	0.0960784
AATCCGTCCATACCAAACCACTGT-13	P7_T_B	Tumor	Before_treatment	7117	Malignant_cell	CD44+Malignant_cell	-0.0865049	-0.045523	G1	Tumor_Before_treatment	0.165052
ACGTATCAGAATCTGAGCCAAGAC-13	P7_T_B	Tumor	Before_treatment	13077	Malignant_cell	Malignant_cell	-0.0159366	-0.017167	G1	Tumor_Before_treatment	0.188038
AGAGTCAACGGATTGCCATACCAA-13	P7_T_B	Tumor	Before_treatment	6863	Malignant_cell	CD44+Malignant_cell	-0.0837192	-0.142567	G1	Tumor_Before_treatment	0.0448817
AGATCGCAATCATTCCAGCAGGAA-13	P7_T_B	Tumor	Before_treatment	18262	Malignant_cell	CD44+Malignant_cell	0.105838	-0.0167121	S	Tumor_Before_treatment	0.157586
AGTACAAGATGCCTAAACACGACC-13	P7_T_B	Tumor	Before_treatment	14560	Malignant_cell	CD44+Malignant_cell	0.187198	-0.00597737	S	Tumor_Before_treatment	0.163254
CACCTTACACAGATTCCAGATCTG-13	P7_T_B	Tumor	Before_treatment	18971	Malignant_cell	CD44+Malignant_cell	-0.0259264	-0.0604339	G1	Tumor_Before_treatment	0.158261
CACTTCGAACACAGAAAGCAGGAA-13	P7_T_B	Tumor	Before_treatment	6999	Malignant_cell	CD44+Malignant_cell	-0.0412197	-0.0608057	G1	Tumor_Before_treatment	0.133916
CCGACAACGGAGAACAGGTGCGAA-13	P7_T_B	Tumor	Before_treatment	22378	Malignant_cell	CD44+Malignant_cell	-0.0799335	-0.182456	G1	Tumor_Before_treatment	0.13421
CCGTGAGAATTGAGGACCTCCTGA-13	P7_T_B	Tumor	Before_treatment	14296	Malignant_cell	CD44+Malignant_cell	0.0603424	-0.0911615	S	Tumor_Before_treatment	0.204934
CCTCCTGACTGTAGCCAGCACCTC-13	P7_T_B	Tumor	Before_treatment	12687	Malignant_cell	CD44+Malignant_cell	-0.110577	-0.0916092	G1	Tumor_Before_treatment	0.0956544
CTAAGGTCTAGGATGAGAGTTAGC-13	P7_T_B	Tumor	Before_treatment	25519	Malignant_cell	CD44+Malignant_cell	-0.109607	-0.0383848	G1	Tumor_Before_treatment	0.309564
CTGAGCCAGCCAAGACATGCCTAA-13	P7_T_B	Tumor	Before_treatment	18445	Malignant_cell	Malignant_cell	-0.0691702	-0.102581	G1	Tumor_Before_treatment	0.0513553
GAACAGGCAGATGTACCACCTTAC-13	P7_T_B	Tumor	Before_treatment	7949	Malignant_cell	CD44+Malignant_cell	0.0108407	-0.0302838	S	Tumor_Before_treatment	0.0908617
GAATCTGAGCGAGTAAATTGGCTC-13	P7_T_B	Tumor	Before_treatment	10629	Malignant_cell	CD44+Malignant_cell	-0.109691	-0.132678	G1	Tumor_Before_treatment	0.14497
GCCAAGACAGGCTAACAGCAGGAA-13	P7_T_B	Tumor	Before_treatment	13916	Malignant_cell	CD44+Malignant_cell	0.128143	-0.0447305	S	Tumor_Before_treatment	0.181547
GTCGTAGAAGCACCTCCCGTGAGA-13	P7_T_B	Tumor	Before_treatment	8351	Malignant_cell	CD44+Malignant_cell	-0.0951873	-0.0270095	G1	Tumor_Before_treatment	0.0916808
TGGCTTCATCCGTCTAGGAGAACA-13	P7_T_B	Tumor	Before_treatment	11771	Malignant_cell	CD44+Malignant_cell	-0.146495	-0.0775501	G1	Tumor_Before_treatment	0.183829
TGGTGGTATGGTGGTAACGCTCGA-13	P7_T_B	Tumor	Before_treatment	12580	Malignant_cell	CD44+Malignant_cell	0.0548417	-0.0683159	S	Tumor_Before_treatment	0.110482
TTCACGCAACAAGCTACCTAATCC-13	P7_T_B	Tumor	Before_treatment	8894	Malignant_cell	CD44+Malignant_cell	-0.0242808	-0.0925435	G1	Tumor_Before_treatment	0.173942
AAACATCGCTGAGCCACAATGGAA-16	P9_T_B	Tumor	Before_treatment	10989	Malignant_cell	CD44+Malignant_cell	0.225736	-0.0802721	S	Tumor_Before_treatment	0.281765
AATGTTGCGAATCTGATTCACGCA-16	P9_T_B	Tumor	Before_treatment	16155	Malignant_cell	CD44+Malignant_cell	0.060517	-0.0124151	S	Tumor_Before_treatment	0.165269
ACACAGAACAAGGAGCAACGCTTA-16	P9_T_B	Tumor	Before_treatment	9468	Malignant_cell	CD44+Malignant_cell	0.32145	-0.010787	S	Tumor_Before_treatment	0.31055
ACACGACCACATTGGCCGAACTTA-16	P9_T_B	Tumor	Before_treatment	17353	Malignant_cell	CD44+Malignant_cell	-0.0192438	-0.0274912	G1	Tumor_Before_treatment	0.283247
ACACGACCCGACACACTGAAGAGA-16	P9_T_B	Tumor	Before_treatment	9200	Malignant_cell	Malignant_cell	0.0695334	-0.069325	S	Tumor_Before_treatment	0.162861
ACACGACCCGCTGATCCTGTAGCC-16	P9_T_B	Tumor	Before_treatment	2478	Malignant_cell	Malignant_cell	0.133531	0.0370709	S	Tumor_Before_treatment	0.150103
ACAGCAGAAAGACGGACTGGCATA-16	P9_T_B	Tumor	Before_treatment	8011	Malignant_cell	CD44+Malignant_cell	-0.0630754	0.0176385	G2M	Tumor_Before_treatment	0.217057
ACATTGGCTGGTGGTACACCTTAC-16	P9_T_B	Tumor	Before_treatment	20429	Malignant_cell	CD44+Malignant_cell	-0.0744346	-0.141226	G1	Tumor_Before_treatment	0.11616
ACCACTGTCAGCGTTATAGGATGA-16	P9_T_B	Tumor	Before_treatment	14671	Malignant_cell	CD44+Malignant_cell	0.401298	0.0479303	S	Tumor_Before_treatment	0.251488
ACCACTGTGAACAGGCAAGGACAC-16	P9_T_B	Tumor	Before_treatment	4682	Malignant_cell	CD44+Malignant_cell	-0.0854034	-0.16236	G1	Tumor_Before_treatment	0.218633
ACGCTCGACAAGACTACTCAATGA-16	P9_T_B	Tumor	Before_treatment	6273	Malignant_cell	CD44+Malignant_cell	-0.0998482	-0.11741	G1	Tumor_Before_treatment	0.178317
AGAGTCAACTGTAGCCAAGAGATC-16	P9_T_B	Tumor	Before_treatment	13218	Malignant_cell	CD44+Malignant_cell	-0.0561715	-0.134741	G1	Tumor_Before_treatment	0.119319
AGATCGCAGACTAGTAAGATCGCA-16	P9_T_B	Tumor	Before_treatment	13436	Malignant_cell	Malignant_cell	0.210643	0.14438	S	Tumor_Before_treatment	0.20629
AGATGTACGCGAGTAAACTATGCA-16	P9_T_B	Tumor	Before_treatment	5853	Malignant_cell	CD44+Malignant_cell	-0.00971758	-0.0884838	G1	Tumor_Before_treatment	0.335957
AGATGTACTATCAGCACGACACAC-16	P9_T_B	Tumor	Before_treatment	14568	Malignant_cell	CD44+Malignant_cell	0.312562	0.0804263	S	Tumor_Before_treatment	0.362218
AGCAGGAAGGAGAACACAGCGTTA-16	P9_T_B	Tumor	Before_treatment	7700	Malignant_cell	CD44+Malignant_cell	0.191431	0.364294	G2M	Tumor_Before_treatment	0.32338
AGGCTAACAGATGTACAGTCACTA-16	P9_T_B	Tumor	Before_treatment	11058	Malignant_cell	CD44+Malignant_cell	-0.173125	-0.0680192	G1	Tumor_Before_treatment	0.232032
ATAGCGACCCTAATCCTGGCTTCA-16	P9_T_B	Tumor	Before_treatment	17761	Malignant_cell	CD44+Malignant_cell	-0.0969046	-0.163248	G1	Tumor_Before_treatment	0.213647
ATAGCGACCTCAATGACAACCACA-16	P9_T_B	Tumor	Before_treatment	13183	Malignant_cell	CD44+Malignant_cell	0.359785	-0.0600568	S	Tumor_Before_treatment	0.20024
CAACCACATTCACGCAACGCTCGA-16	P9_T_B	Tumor	Before_treatment	10055	Malignant_cell	CD44+Malignant_cell	0.161635	0.00317674	S	Tumor_Before_treatment	0.133077
CACCTTACGTCGTAGATATCAGCA-16	P9_T_B	Tumor	Before_treatment	8065	Malignant_cell	CD44+Malignant_cell	0.187195	0.0749484	S	Tumor_Before_treatment	0.159415
CAGATCTGACAGATTCAAGGACAC-16	P9_T_B	Tumor	Before_treatment	3479	Malignant_cell	Malignant_cell	-0.0404611	-0.08899	G1	Tumor_Before_treatment	0.181209
CAGATCTGGTCTGTCACCGTGAGA-16	P9_T_B	Tumor	Before_treatment	7618	Malignant_cell	CD44+Malignant_cell	-0.104227	-0.142335	G1	Tumor_Before_treatment	0.242474
CATCAAGTAGCCATGCATCATTCC-16	P9_T_B	Tumor	Before_treatment	2427	Malignant_cell	CD44+Malignant_cell	0.228794	0.0438019	S	Tumor_Before_treatment	0.340154
CATCAAGTCGGATTGCCGCATACA-16	P9_T_B	Tumor	Before_treatment	18414	Malignant_cell	CD44+Malignant_cell	0.00867319	0.0851339	G2M	Tumor_Before_treatment	0.197689
CATCAAGTGACAGTGCCAATGGAA-16	P9_T_B	Tumor	Before_treatment	16450	Malignant_cell	CD44+Malignant_cell	0.308333	0.0989217	S	Tumor_Before_treatment	0.305111
CGACTGGAACAAGCTAAGAGTCAA-16	P9_T_B	Tumor	Before_treatment	8327	Malignant_cell	CD44+Malignant_cell	0.329755	0.0479036	S	Tumor_Before_treatment	0.250564
CGCATACAGAGCTGAACTGGCATA-16	P9_T_B	Tumor	Before_treatment	4442	Malignant_cell	CD44+Malignant_cell	0.326578	0.0938738	S	Tumor_Before_treatment	0.235869
CGCATACATCTTCACAAACTCACC-16	P9_T_B	Tumor	Before_treatment	9466	Malignant_cell	CD44+Malignant_cell	0.540211	0.0156505	S	Tumor_Before_treatment	0.207731
CGCTGATCTAGGATGAACGCTCGA-16	P9_T_B	Tumor	Before_treatment	7580	Malignant_cell	CD44+Malignant_cell	0.116452	0.0849021	S	Tumor_Before_treatment	0.0759619
CGGATTGCCAACCACAAGTGGTCA-16	P9_T_B	Tumor	Before_treatment	21473	Malignant_cell	CD44+Malignant_cell	0.340061	0.0511235	S	Tumor_Before_treatment	0.189231
CTAAGGTCACACGACCACAGATTC-16	P9_T_B	Tumor	Before_treatment	6408	Malignant_cell	Malignant_cell	0.137931	-0.0844756	S	Tumor_Before_treatment	0.138958
CTAAGGTCGGTGCGAAGAGCTGAA-16	P9_T_B	Tumor	Before_treatment	9462	Malignant_cell	CD44+Malignant_cell	0.125733	0.162819	G2M	Tumor_Before_treatment	0.355725
CTGGCATATATCAGCAGTGTTCTA-16	P9_T_B	Tumor	Before_treatment	6209	Malignant_cell	CD44+Malignant_cell	-0.0425651	-0.0927642	G1	Tumor_Before_treatment	0.25166
GACAGTGCTCCGTCTAACATTGGC-16	P9_T_B	Tumor	Before_treatment	9598	Malignant_cell	CD44+Malignant_cell	-0.0967771	-0.136616	G1	Tumor_Before_treatment	0.264852
GACTAGTAAATCCGTCCTGTAGCC-16	P9_T_B	Tumor	Before_treatment	5303	Malignant_cell	CD44+Malignant_cell	0.112729	-0.140746	S	Tumor_Before_treatment	0.356746
GAGCTGAAAGTGGTCAACGTATCA-16	P9_T_B	Tumor	Before_treatment	5182	Malignant_cell	CD44+Malignant_cell	-0.093854	-0.0793475	G1	Tumor_Before_treatment	0.101188
GAGCTGAACACCTTACCTGTAGCC-16	P9_T_B	Tumor	Before_treatment	14861	Malignant_cell	CD44+Malignant_cell	0.346587	-0.104011	S	Tumor_Before_treatment	0.189308
GATGAATCACATTGGCAGTGGTCA-16	P9_T_B	Tumor	Before_treatment	5607	Malignant_cell	CD44+Malignant_cell	-0.105189	-0.0809327	G1	Tumor_Before_treatment	0.164273
GCCAAGACAATGTTGCAAGGTACA-16	P9_T_B	Tumor	Before_treatment	10400	Malignant_cell	CD44+Malignant_cell	0.281496	0.0725415	S	Tumor_Before_treatment	0.234671
GCCACATAAGCCATGCGCTCGGTA-16	P9_T_B	Tumor	Before_treatment	7007	Malignant_cell	CD44+Malignant_cell	-0.0864113	-0.0205698	G1	Tumor_Before_treatment	0.0381087
GCGAGTAAACCACTGTGATAGACA-16	P9_T_B	Tumor	Before_treatment	16615	Malignant_cell	CD44+Malignant_cell	0.241819	-0.0776751	S	Tumor_Before_treatment	0.205923
GCGAGTAATGGCTTCACAACCACA-16	P9_T_B	Tumor	Before_treatment	11292	Malignant_cell	CD44+Malignant_cell	0.253228	0.108651	S	Tumor_Before_treatment	0.162267
GCTAACGAAAGACGGAGTACGCAA-16	P9_T_B	Tumor	Before_treatment	3949	Malignant_cell	CD44+Malignant_cell	-0.117395	-0.139518	G1	Tumor_Before_treatment	0.117076
GCTCGGTAATTGGCTCAACCGAGA-16	P9_T_B	Tumor	Before_treatment	12389	Malignant_cell	CD44+Malignant_cell	0.442924	0.154845	S	Tumor_Before_treatment	0.29068
GGTGCGAAACAAGCTAACAGCAGA-16	P9_T_B	Tumor	Before_treatment	8165	Malignant_cell	CD44+Malignant_cell	-0.0674289	-0.115351	G1	Tumor_Before_treatment	0.112069
GGTGCGAAGACAGTGCGGTGCGAA-16	P9_T_B	Tumor	Before_treatment	6341	Malignant_cell	CD44+Malignant_cell	0.529606	0.183109	S	Tumor_Before_treatment	0.0821141
GTACGCAAAACTCACCAGCAGGAA-16	P9_T_B	Tumor	Before_treatment	25257	Malignant_cell	CD44+Malignant_cell	0.251529	0.158005	S	Tumor_Before_treatment	0.224759
GTACGCAAGCTCGGTACGCATACA-16	P9_T_B	Tumor	Before_treatment	13606	Malignant_cell	CD44+Malignant_cell	0.330974	0.0573417	S	Tumor_Before_treatment	0.348417
GTACGCAATGAAGAGAAGTACAAG-16	P9_T_B	Tumor	Before_treatment	6422	Malignant_cell	Malignant_cell	0.0547212	0.109116	G2M	Tumor_Before_treatment	0.351287
GTCGTAGAACGTATCAACCTCCAA-16	P9_T_B	Tumor	Before_treatment	3808	Malignant_cell	Malignant_cell	-0.137359	-0.110725	G1	Tumor_Before_treatment	0.117984
GTGTTCTAGAATCTGAAGTGGTCA-16	P9_T_B	Tumor	Before_treatment	5548	Malignant_cell	CD44+Malignant_cell	0.287127	0.129529	S	Tumor_Before_treatment	0.209797
GTGTTCTAGACTAGTAGAACAGGC-16	P9_T_B	Tumor	Before_treatment	9017	Malignant_cell	CD44+Malignant_cell	-0.138103	-0.0894285	G1	Tumor_Before_treatment	0.31018
GTGTTCTAGTCGTAGATGGAACAA-16	P9_T_B	Tumor	Before_treatment	4601	Malignant_cell	Malignant_cell	-0.0220137	-0.177252	G1	Tumor_Before_treatment	0.167284
TAGGATGATGGTGGTATAGGATGA-16	P9_T_B	Tumor	Before_treatment	10616	Malignant_cell	CD44+Malignant_cell	-0.144069	-0.109684	G1	Tumor_Before_treatment	0.109349
TGAAGAGACCGAAGTAGCCAAGAC-16	P9_T_B	Tumor	Before_treatment	9203	Malignant_cell	CD44+Malignant_cell	-0.0826813	-0.0814503	G1	Tumor_Before_treatment	0.182522
TGGAACAAGACAGTGCGCGAGTAA-16	P9_T_B	Tumor	Before_treatment	11337	Malignant_cell	CD44+Malignant_cell	0.253881	0.00188465	S	Tumor_Before_treatment	0.27716
TGGAACAAGGTGCGAAACGCTCGA-16	P9_T_B	Tumor	Before_treatment	15392	Malignant_cell	CD44+Malignant_cell	-0.0734341	-0.105205	G1	Tumor_Before_treatment	0.139513
TGGCTTCAGCCACATAAGCAGGAA-16	P9_T_B	Tumor	Before_treatment	7800	Malignant_cell	CD44+Malignant_cell	-0.141468	-0.16695	G1	Tumor_Before_treatment	0.251284
TTCACGCAAACAACCACCTAATCC-16	P9_T_B	Tumor	Before_treatment	4884	Malignant_cell	CD44+Malignant_cell	-0.0559603	-0.118693	G1	Tumor_Before_treatment	0.183022
AACCGAGAAAGACGGACCAGTTCA-17	P9_T_A	Tumor	After_treatment	7847	Malignant_cell	Malignant_cell	0.295047	0.0857278	S	Tumor_After_treatment	0.193719
AACGTGATCTGTAGCCATAGCGAC-17	P9_T_A	Tumor	After_treatment	3951	Malignant_cell	CD44+Malignant_cell	-0.00876655	-0.097044	G1	Tumor_After_treatment	0.230961
ACACAGAACGAACTTAAGCAGGAA-17	P9_T_A	Tumor	After_treatment	2329	Malignant_cell	Malignant_cell	-0.0767334	-0.0859127	G1	Tumor_After_treatment	0.269949
ACACGACCCGAACTTAAGTACAAG-17	P9_T_A	Tumor	After_treatment	2407	Malignant_cell	CD44+Malignant_cell	0.0509741	-0.0425081	S	Tumor_After_treatment	0.161936
ACATTGGCGACTAGTAACAGATTC-17	P9_T_A	Tumor	After_treatment	6595	Malignant_cell	CD44+Malignant_cell	0.165827	-0.0798672	S	Tumor_After_treatment	0.028774
ACTATGCACCTCTATCCAAGGAGC-17	P9_T_A	Tumor	After_treatment	3317	Malignant_cell	Malignant_cell	-0.11389	-0.103503	G1	Tumor_After_treatment	0.304355
AGTACAAGATCCTGTACACCTTAC-17	P9_T_A	Tumor	After_treatment	7365	Malignant_cell	Malignant_cell	0.124139	0.016329	S	Tumor_After_treatment	0.119903
AGTACAAGTGGCTTCAAGTACAAG-17	P9_T_A	Tumor	After_treatment	4613	Malignant_cell	CD44+Malignant_cell	0.000816244	-0.0546245	S	Tumor_After_treatment	0.124153
ATCATTCCAGTGGTCATGGAACAA-17	P9_T_A	Tumor	After_treatment	3082	Malignant_cell	Malignant_cell	-0.0395053	-0.0517044	G1	Tumor_After_treatment	0.289255
CAATGGAAGCTAACGACTGGCATA-17	P9_T_A	Tumor	After_treatment	3165	Malignant_cell	CD44+Malignant_cell	-0.0793676	-0.0473374	G1	Tumor_After_treatment	0.182103
CTGTAGCCACACAGAAGCCACATA-17	P9_T_A	Tumor	After_treatment	2037	Malignant_cell	Malignant_cell	-0.0916569	-0.125728	G1	Tumor_After_treatment	0.233065
GAGTTAGCAGCACCTCAGTACAAG-17	P9_T_A	Tumor	After_treatment	2857	Malignant_cell	Malignant_cell	-0.0724769	-0.0659988	G1	Tumor_After_treatment	0.298883
GAGTTAGCGTCGTAGAAGTGGTCA-17	P9_T_A	Tumor	After_treatment	3046	Malignant_cell	Malignant_cell	0.0865859	-0.0839557	S	Tumor_After_treatment	0.144575
GCTCGGTAGTCGTAGATCCGTCTA-17	P9_T_A	Tumor	After_treatment	3083	Malignant_cell	Malignant_cell	0.0291166	-0.102302	S	Tumor_After_treatment	0.211341
AACGCTTAAAGAGATCCGCATACA-19	P10_T_A	Tumor	After_treatment	5892	Malignant_cell	CD44+Malignant_cell	-0.0313094	-0.0996919	G1	Tumor_After_treatment	0.174855
AAGGACACAGCACCTCGACTAGTA-19	P10_T_A	Tumor	After_treatment	4391	Malignant_cell	Malignant_cell	-0.0573403	-0.0800386	G1	Tumor_After_treatment	0.352547
ATGCCTAAAGATCGCAGGTGCGAA-19	P10_T_A	Tumor	After_treatment	8642	Malignant_cell	CD44+Malignant_cell	-0.0756872	0.0415854	G2M	Tumor_After_treatment	0.117611
CAGCGTTAATAGCGACGGAGAACA-19	P10_T_A	Tumor	After_treatment	5812	Malignant_cell	CD44+Malignant_cell	0.293585	-0.0788065	S	Tumor_After_treatment	0.0267792
CCGAAGTAGATAGACACCATCCTC-19	P10_T_A	Tumor	After_treatment	6704	Malignant_cell	CD44+Malignant_cell	0.0799608	-0.0684922	S	Tumor_After_treatment	0.12582
CCTAATCCCAGCGTTAATGCCTAA-19	P10_T_A	Tumor	After_treatment	5574	Malignant_cell	CD44+Malignant_cell	0.190175	-0.0722737	S	Tumor_After_treatment	0.185005
CCTAATCCTGGCTTCATCCGTCTA-19	P10_T_A	Tumor	After_treatment	7290	Malignant_cell	Malignant_cell	0.254355	-0.0669198	S	Tumor_After_treatment	0.14586
GATGAATCGAATCTGAAGTACAAG-19	P10_T_A	Tumor	After_treatment	4812	Malignant_cell	Malignant_cell	-0.0844899	-0.0868142	G1	Tumor_After_treatment	0.0515166
GGAGAACAATCATTCCATCCTGTA-19	P10_T_A	Tumor	After_treatment	6382	Malignant_cell	Malignant_cell	0.0262459	-0.149946	S	Tumor_After_treatment	0.262685
GTCTGTCAAGATCGCAAATGTTGC-19	P10_T_A	Tumor	After_treatment	8594	Malignant_cell	CD44+Malignant_cell	0.111184	-0.107274	S	Tumor_After_treatment	0.231114
TGGCTTCACCGTGAGAGATGAATC-19	P10_T_A	Tumor	After_treatment	8722	Malignant_cell	CD44+Malignant_cell	0.112462	-0.138156	S	Tumor_After_treatment	0.103155
AACAACCAGAATCTGAATCATTCC-21	P11_T_A	Tumor	After_treatment	7545	Malignant_cell	Malignant_cell	0.0193184	-0.0340365	S	Tumor_After_treatment	0.064559
AACCGAGAAACGTGATGAATCTGA-21	P11_T_A	Tumor	After_treatment	6431	Malignant_cell	CD44+Malignant_cell	0.0132436	-0.0126032	S	Tumor_After_treatment	0.178188
AACCGAGACAAGACTACACTTCGA-21	P11_T_A	Tumor	After_treatment	3857	Malignant_cell	CD44+Malignant_cell	0.137805	-0.0650551	S	Tumor_After_treatment	0.179869
AACTCACCAATGTTGCGATAGACA-21	P11_T_A	Tumor	After_treatment	9760	Malignant_cell	Malignant_cell	0.0309795	0.073742	G2M	Tumor_After_treatment	0.0296738
AAGACGGAAGGCTAACCATCAAGT-21	P11_T_A	Tumor	After_treatment	4066	Malignant_cell	Malignant_cell	0.171617	-0.103027	S	Tumor_After_treatment	0.0915504
AAGGTACAAACCGAGACAGATCTG-21	P11_T_A	Tumor	After_treatment	17257	Malignant_cell	CD44+Malignant_cell	-0.0912327	-0.109153	G1	Tumor_After_treatment	0.179203
AATCCGTCCCATCCTCAGCACCTC-21	P11_T_A	Tumor	After_treatment	6562	Malignant_cell	Malignant_cell	-0.00333758	-0.0912378	G1	Tumor_After_treatment	0.135217
ACAAGCTAGCCACATAAGATGTAC-21	P11_T_A	Tumor	After_treatment	6794	Malignant_cell	Malignant_cell	0.0583064	-0.0235376	S	Tumor_After_treatment	0.131843
ACAGATTCACGCTCGAAACGTGAT-21	P11_T_A	Tumor	After_treatment	6468	Malignant_cell	CD44+Malignant_cell	-0.0186967	-0.109776	G1	Tumor_After_treatment	0.0160672
ACATTGGCCAATGGAACGACACAC-21	P11_T_A	Tumor	After_treatment	7109	Malignant_cell	CD44+Malignant_cell	-0.0666533	-0.0828652	G1	Tumor_After_treatment	0.0724509
ACATTGGCTGGCTTCACCGAAGTA-21	P11_T_A	Tumor	After_treatment	4130	Malignant_cell	CD44+Malignant_cell	-0.0110712	-0.0683029	G1	Tumor_After_treatment	0.138619
ACCACTGTACACAGAAAACGTGAT-21	P11_T_A	Tumor	After_treatment	6321	Malignant_cell	CD44+Malignant_cell	-0.00691724	-0.0960846	G1	Tumor_After_treatment	0.044787
ACCACTGTAGTCACTAGGAGAACA-21	P11_T_A	Tumor	After_treatment	17379	Malignant_cell	Malignant_cell	0.142268	-0.00893672	S	Tumor_After_treatment	0.0449722
ACCACTGTATTGGCTCAAGACGGA-21	P11_T_A	Tumor	After_treatment	4612	Malignant_cell	CD44+Malignant_cell	-0.0137598	-0.0732508	G1	Tumor_After_treatment	0.117523
ACCTCCAAAACGTGATGAACAGGC-21	P11_T_A	Tumor	After_treatment	4701	Malignant_cell	Malignant_cell	-0.0619388	-0.079614	G1	Tumor_After_treatment	0.122515
ACCTCCAATAGGATGAACCTCCAA-21	P11_T_A	Tumor	After_treatment	4947	Malignant_cell	Malignant_cell	0.0280127	-0.0428554	S	Tumor_After_treatment	0.12201
ACGCTCGAAGTACAAGACGCTCGA-21	P11_T_A	Tumor	After_treatment	6697	Malignant_cell	CD44+Malignant_cell	0.00271553	-0.00711236	S	Tumor_After_treatment	0.253629
ACGCTCGAGTACGCAAATCCTGTA-21	P11_T_A	Tumor	After_treatment	3793	Malignant_cell	CD44+Malignant_cell	-0.0830776	-0.0308081	G1	Tumor_After_treatment	-0.00193546
ACGTATCACACTTCGAGCCACATA-21	P11_T_A	Tumor	After_treatment	10833	Malignant_cell	CD44+Malignant_cell	0.00921715	-0.0569844	S	Tumor_After_treatment	0.0654299
ACGTATCACCTAATCCAGAGTCAA-21	P11_T_A	Tumor	After_treatment	3875	Malignant_cell	CD44+Malignant_cell	-0.0348649	-0.129945	G1	Tumor_After_treatment	0.033012
AGAGTCAAACGCTCGAGAATCTGA-21	P11_T_A	Tumor	After_treatment	4914	Malignant_cell	Malignant_cell	-0.014027	0.094911	G2M	Tumor_After_treatment	0.18052
AGCACCTCACCACTGTTAGGATGA-21	P11_T_A	Tumor	After_treatment	4028	Malignant_cell	CD44+Malignant_cell	-0.0563128	-0.0751427	G1	Tumor_After_treatment	0.202194
AGGCTAACGATGAATCAGCACCTC-21	P11_T_A	Tumor	After_treatment	5123	Malignant_cell	CD44+Malignant_cell	0.0241527	-0.0612009	S	Tumor_After_treatment	0.0551932
AGTACAAGCTGGCATAATCCTGTA-21	P11_T_A	Tumor	After_treatment	9854	Malignant_cell	CD44+Malignant_cell	0.240997	-0.0137621	S	Tumor_After_treatment	0.105204
AGTACAAGTCTTCACAGCCACATA-21	P11_T_A	Tumor	After_treatment	9934	Malignant_cell	Malignant_cell	0.00693994	0.0253387	G2M	Tumor_After_treatment	0.246419
ATCATTCCCTGGCATACTGAGCCA-21	P11_T_A	Tumor	After_treatment	6187	Malignant_cell	CD44+Malignant_cell	0.0386269	-0.0978766	S	Tumor_After_treatment	0.187556
ATCCTGTACTGAGCCAGTCTGTCA-21	P11_T_A	Tumor	After_treatment	7047	Malignant_cell	CD44+Malignant_cell	-0.0854862	-0.083421	G1	Tumor_After_treatment	0.178289
CAATGGAAGAGTTAGCAGATGTAC-21	P11_T_A	Tumor	After_treatment	7638	Malignant_cell	CD44+Malignant_cell	0.261928	-0.0590475	S	Tumor_After_treatment	0.057473
CACTTCGAAGTGGTCAGAGCTGAA-21	P11_T_A	Tumor	After_treatment	4679	Malignant_cell	Malignant_cell	0.0644533	-0.0835834	S	Tumor_After_treatment	0.141951
CACTTCGATGGCTTCAGTCGTAGA-21	P11_T_A	Tumor	After_treatment	10571	Malignant_cell	Malignant_cell	-0.0170954	-0.0402577	G1	Tumor_After_treatment	0.104307
CAGCGTTAATTGAGGACCTCCTGA-21	P11_T_A	Tumor	After_treatment	3781	Malignant_cell	CD44+Malignant_cell	-0.122822	-0.0845727	G1	Tumor_After_treatment	0.15042
CATCAAGTAACTCACCCGGATTGC-21	P11_T_A	Tumor	After_treatment	5704	Malignant_cell	CD44+Malignant_cell	0.112423	0.00679172	S	Tumor_After_treatment	0.123426
CCAGTTCAGCGAGTAACGGATTGC-21	P11_T_A	Tumor	After_treatment	6089	Malignant_cell	CD44+Malignant_cell	-0.0160542	-0.0538332	G1	Tumor_After_treatment	0.224439
CCATCCTCCAAGGAGCGCCACATA-21	P11_T_A	Tumor	After_treatment	4621	Malignant_cell	Malignant_cell	0.064782	-0.0225721	S	Tumor_After_treatment	0.16121
CCATCCTCTCTTCACAGAATCTGA-21	P11_T_A	Tumor	After_treatment	6842	Malignant_cell	Malignant_cell	-0.0215042	-0.122088	G1	Tumor_After_treatment	0.115261
CCTCTATCACACGACCCACCTTAC-21	P11_T_A	Tumor	After_treatment	9012	Malignant_cell	CD44+Malignant_cell	0.0855729	0.0184457	S	Tumor_After_treatment	0.150077
CGAACTTAATCATTCCAAGAGATC-21	P11_T_A	Tumor	After_treatment	6351	Malignant_cell	CD44+Malignant_cell	0.0408733	-0.0540655	S	Tumor_After_treatment	0.133147
CGAACTTACCGAAGTAGAATCTGA-21	P11_T_A	Tumor	After_treatment	8393	Malignant_cell	Malignant_cell	0.199793	0.0559176	S	Tumor_After_treatment	0.0488808
CGAACTTACGGATTGCAGATCGCA-21	P11_T_A	Tumor	After_treatment	7278	Malignant_cell	CD44+Malignant_cell	0.0125824	-0.0294494	S	Tumor_After_treatment	0.178496
CGACACACAACTCACCAGCAGGAA-21	P11_T_A	Tumor	After_treatment	14601	Malignant_cell	CD44+Malignant_cell	0.121632	0.0385202	S	Tumor_After_treatment	0.202801
CGACACACCCAGTTCAACTATGCA-21	P11_T_A	Tumor	After_treatment	10705	Malignant_cell	CD44+Malignant_cell	0.0273033	0.0181269	S	Tumor_After_treatment	0.212638
CGCATACACGGATTGCTAGGATGA-21	P11_T_A	Tumor	After_treatment	17934	Malignant_cell	CD44+Malignant_cell	0.0339849	0.00105299	S	Tumor_After_treatment	0.172699
CGCTGATCAGCCATGCGACTAGTA-21	P11_T_A	Tumor	After_treatment	6668	Malignant_cell	CD44+Malignant_cell	-0.033975	0.0242436	G2M	Tumor_After_treatment	0.271977
CGCTGATCGAGTTAGCAAGAGATC-21	P11_T_A	Tumor	After_treatment	4761	Malignant_cell	Malignant_cell	0.295231	0.102108	S	Tumor_After_treatment	0.230394
CTCAATGACATCAAGTCAGCGTTA-21	P11_T_A	Tumor	After_treatment	3864	Malignant_cell	Malignant_cell	0.0150944	0.0861533	G2M	Tumor_After_treatment	0.151538
CTGAGCCACAACCACATATCAGCA-21	P11_T_A	Tumor	After_treatment	3917	Malignant_cell	Malignant_cell	-0.0552027	-0.101474	G1	Tumor_After_treatment	0.0538757
CTGAGCCACAGATCTGGGAGAACA-21	P11_T_A	Tumor	After_treatment	5410	Malignant_cell	Malignant_cell	-0.169318	-0.0923844	G1	Tumor_After_treatment	0.103973
CTGGCATAACAAGCTACCGAAGTA-21	P11_T_A	Tumor	After_treatment	4449	Malignant_cell	CD44+Malignant_cell	-0.103787	0.00876586	G2M	Tumor_After_treatment	0.0914791
CTGGCATATATCAGCAAAGGTACA-21	P11_T_A	Tumor	After_treatment	10529	Malignant_cell	CD44+Malignant_cell	0.0461323	-0.146831	S	Tumor_After_treatment	0.0361331
GATGAATCGTCGTAGAACTATGCA-21	P11_T_A	Tumor	After_treatment	5422	Malignant_cell	CD44+Malignant_cell	0.162617	0.0446998	S	Tumor_After_treatment	0.0178994
GCTAACGATGAAGAGACCTCCTGA-21	P11_T_A	Tumor	After_treatment	3846	Malignant_cell	CD44+Malignant_cell	-0.106301	-0.156353	G1	Tumor_After_treatment	0.260069
GCTCGGTAACACAGAAAACGTGAT-21	P11_T_A	Tumor	After_treatment	10452	Malignant_cell	CD44+Malignant_cell	-0.0573469	-0.126684	G1	Tumor_After_treatment	0.131169
GGAGAACACATCAAGTAAGACGGA-21	P11_T_A	Tumor	After_treatment	9309	Malignant_cell	Malignant_cell	0.321712	-0.0504816	S	Tumor_After_treatment	0.0277395
GGTGCGAAATGCCTAAGAGCTGAA-21	P11_T_A	Tumor	After_treatment	4124	Malignant_cell	CD44+Malignant_cell	-0.094676	-0.0799897	G1	Tumor_After_treatment	0.0372429
GGTGCGAACAGCGTTAGATAGACA-21	P11_T_A	Tumor	After_treatment	7051	Malignant_cell	CD44+Malignant_cell	0.0887996	-0.0551205	S	Tumor_After_treatment	0.129252
GTGTTCTACTGTAGCCCGGATTGC-21	P11_T_A	Tumor	After_treatment	15654	Malignant_cell	CD44+Malignant_cell	0.214927	0.0125149	S	Tumor_After_treatment	0.138304
TATCAGCACTGAGCCAAGATGTAC-21	P11_T_A	Tumor	After_treatment	4914	Malignant_cell	CD44+Malignant_cell	0.123639	-0.0393589	S	Tumor_After_treatment	0.0584812
TGGAACAACAAGACTACCATCCTC-21	P11_T_A	Tumor	After_treatment	5033	Malignant_cell	Malignant_cell	0.152611	0.013776	S	Tumor_After_treatment	0.0990982
TGGTGGTAAAGAGATCACGCTCGA-21	P11_T_A	Tumor	After_treatment	4426	Malignant_cell	CD44+Malignant_cell	-0.0494837	-0.112988	G1	Tumor_After_treatment	0.119504
TTCACGCAACACGACCGCCACATA-21	P11_T_A	Tumor	After_treatment	12658	Malignant_cell	CD44+Malignant_cell	0.145905	-0.0549705	S	Tumor_After_treatment	0.125751
TTCACGCAGTCTGTCAACAGCAGA-21	P11_T_A	Tumor	After_treatment	6253	Malignant_cell	CD44+Malignant_cell	-0.10397	-0.0837212	G1	Tumor_After_treatment	0.161082
ACAAGCTACACTTCGACTGAGCCA-24	P13_T_A	Tumor	After_treatment	17889	Malignant_cell	CD44+Malignant_cell	-0.0762275	-0.113429	G1	Tumor_After_treatment	0.127588
CAAGGAGCTGAAGAGATTCACGCA-24	P13_T_A	Tumor	After_treatment	11131	Malignant_cell	CD44+Malignant_cell	-0.0593708	-0.0911138	G1	Tumor_After_treatment	0.166332
CCGACAACACCACTGTGACAGTGC-24	P13_T_A	Tumor	After_treatment	11473	Malignant_cell	CD44+Malignant_cell	0.129989	-0.113251	S	Tumor_After_treatment	0.0900983
CGAACTTAGGAGAACAAATCCGTC-24	P13_T_A	Tumor	After_treatment	20457	Malignant_cell	CD44+Malignant_cell	-0.0604251	-0.0886943	G1	Tumor_After_treatment	0.141613
CTGAGCCAGCCAAGACAAGGTACA-24	P13_T_A	Tumor	After_treatment	19906	Malignant_cell	CD44+Malignant_cell	-0.119153	-0.111849	G1	Tumor_After_treatment	0.142749
GACAGTGCACCACTGTTCTTCACA-24	P13_T_A	Tumor	After_treatment	17095	Malignant_cell	CD44+Malignant_cell	0.0703812	-0.104119	S	Tumor_After_treatment	0.0809065
GTCGTAGAGACAGTGCCCTCCTGA-24	P13_T_A	Tumor	After_treatment	10794	Malignant_cell	CD44+Malignant_cell	0.0964262	-0.0148095	S	Tumor_After_treatment	0.181761
ACACGACCGAGCTGAACTCAATGA-26	P14_T_B	Tumor	Before_treatment	14941	Malignant_cell	CD44+Malignant_cell	-0.0514821	-0.160223	G1	Tumor_Before_treatment	0.197737
ACGTATCAACAGCAGAACACGACC-26	P14_T_B	Tumor	Before_treatment	7010	Malignant_cell	CD44+Malignant_cell	-0.128536	-0.170884	G1	Tumor_Before_treatment	0.154094
ATCCTGTACGCTGATCCGCATACA-26	P14_T_B	Tumor	Before_treatment	4726	Malignant_cell	CD44+Malignant_cell	-0.110203	-0.149698	G1	Tumor_Before_treatment	0.258224
CACCTTACGCTAACGAAGCCATGC-26	P14_T_B	Tumor	Before_treatment	2275	Malignant_cell	CD44+Malignant_cell	0.0315942	-0.0825922	S	Tumor_Before_treatment	0.233876
CAGCGTTACACTTCGAGACTAGTA-26	P14_T_B	Tumor	Before_treatment	5937	Malignant_cell	CD44+Malignant_cell	-0.0838435	-0.0989779	G1	Tumor_Before_treatment	0.203472
CCTCTATCACTATGCAGACAGTGC-26	P14_T_B	Tumor	Before_treatment	5686	Malignant_cell	CD44+Malignant_cell	0.00776787	-0.070613	S	Tumor_Before_treatment	0.188717
CTAAGGTCCGCATACACACTTCGA-26	P14_T_B	Tumor	Before_treatment	4946	Malignant_cell	CD44+Malignant_cell	-0.093912	-0.0797269	G1	Tumor_Before_treatment	0.142279
GACTAGTACCAGTTCAAGCAGGAA-26	P14_T_B	Tumor	Before_treatment	4710	Malignant_cell	CD44+Malignant_cell	0.112153	-0.149469	S	Tumor_Before_treatment	0.331258
GATAGACAATCCTGTAGGAGAACA-26	P14_T_B	Tumor	Before_treatment	9290	Malignant_cell	CD44+Malignant_cell	0.258887	-0.0236733	S	Tumor_Before_treatment	0.0383519
GATAGACACGACTGGAACAAGCTA-26	P14_T_B	Tumor	Before_treatment	7051	Malignant_cell	CD44+Malignant_cell	-0.0333068	-0.0444629	G1	Tumor_Before_treatment	0.248858
GATAGACAGAATCTGATGGCTTCA-26	P14_T_B	Tumor	Before_treatment	2062	Malignant_cell	CD44+Malignant_cell	-0.0943271	-0.0383085	G1	Tumor_Before_treatment	-0.0818534
GGTGCGAACACTTCGACTGGCATA-26	P14_T_B	Tumor	Before_treatment	7598	Malignant_cell	Malignant_cell	-0.0745095	-0.0680436	G1	Tumor_Before_treatment	0.171385
GTCTGTCAAACAACCAAACAACCA-26	P14_T_B	Tumor	Before_treatment	3235	Malignant_cell	CD44+Malignant_cell	0.00980406	-0.0647453	S	Tumor_Before_treatment	0.157575
GTCTGTCAAGATGTACCTGAGCCA-26	P14_T_B	Tumor	Before_treatment	4964	Malignant_cell	Malignant_cell	0.0865107	-0.198451	S	Tumor_Before_treatment	-0.023052
TAGGATGATAGGATGAAAGACGGA-26	P14_T_B	Tumor	Before_treatment	5543	Malignant_cell	CD44+Malignant_cell	-0.046247	-0.0731874	G1	Tumor_Before_treatment	0.0189759
TGAAGAGAGACTAGTAGATGAATC-26	P14_T_B	Tumor	Before_treatment	3494	Malignant_cell	Malignant_cell	-0.109612	-0.104592	G1	Tumor_Before_treatment	0.0186095
AAACATCGAACCGAGATCTTCACA-27	P15_T_B	Tumor	Before_treatment	4871	Malignant_cell	Malignant_cell	-0.0830315	0.0330554	G2M	Tumor_Before_treatment	0.0951591
AAACATCGACAGCAGAAGCAGGAA-27	P15_T_B	Tumor	Before_treatment	6232	Malignant_cell	Malignant_cell	0.0150315	-0.0747705	S	Tumor_Before_treatment	0.134379
AAACATCGAGAGTCAAACAGATTC-27	P15_T_B	Tumor	Before_treatment	2192	Malignant_cell	Malignant_cell	-0.00759641	-0.185115	G1	Tumor_Before_treatment	-0.0334722
AAACATCGAGAGTCAAGCTCGGTA-27	P15_T_B	Tumor	Before_treatment	4155	Malignant_cell	Malignant_cell	0.506313	0.101282	S	Tumor_Before_treatment	0.145805
AAACATCGATCATTCCACACGACC-27	P15_T_B	Tumor	Before_treatment	6430	Malignant_cell	CD44+Malignant_cell	0.0337146	-0.123866	S	Tumor_Before_treatment	0.164981
AAACATCGCAGATCTGACAGCAGA-27	P15_T_B	Tumor	Before_treatment	3508	Malignant_cell	CD44+Malignant_cell	0.0451853	-0.0931975	S	Tumor_Before_treatment	0.036755
AAACATCGCGACACACACAGATTC-27	P15_T_B	Tumor	Before_treatment	3493	Malignant_cell	CD44+Malignant_cell	0.109193	-0.0337167	S	Tumor_Before_treatment	0.184713
AAACATCGCTGAGCCAAACGTGAT-27	P15_T_B	Tumor	Before_treatment	2699	Malignant_cell	Malignant_cell	-0.0292362	-0.109464	G1	Tumor_Before_treatment	0.109781
AAACATCGGACTAGTAAGCCATGC-27	P15_T_B	Tumor	Before_treatment	2396	Malignant_cell	CD44+Malignant_cell	0.108706	0.00658912	S	Tumor_Before_treatment	0.00284987
AAACATCGGAGTTAGCCACTTCGA-27	P15_T_B	Tumor	Before_treatment	3964	Malignant_cell	CD44+Malignant_cell	-0.0826108	-0.0220714	G1	Tumor_Before_treatment	0.173436
AACAACCAAACGCTTACGAACTTA-27	P15_T_B	Tumor	Before_treatment	4594	Malignant_cell	Malignant_cell	0.0326477	-0.0533623	S	Tumor_Before_treatment	0.0372645
AACAACCAAGCAGGAAGGTGCGAA-27	P15_T_B	Tumor	Before_treatment	3036	Malignant_cell	Malignant_cell	0.0732896	-0.0511706	S	Tumor_Before_treatment	0.0199896
AACAACCACCGACAACTAGGATGA-27	P15_T_B	Tumor	Before_treatment	2855	Malignant_cell	Malignant_cell	-0.0295886	-0.0737476	G1	Tumor_Before_treatment	0.280152
AACAACCAGAACAGGCACAAGCTA-27	P15_T_B	Tumor	Before_treatment	7414	Malignant_cell	Malignant_cell	0.127085	-0.110972	S	Tumor_Before_treatment	0.159937
AACAACCAGACAGTGCCTAAGGTC-27	P15_T_B	Tumor	Before_treatment	2078	Malignant_cell	Malignant_cell	0.0418114	-0.143008	S	Tumor_Before_treatment	0.121533
AACAACCAGACTAGTAGTCTGTCA-27	P15_T_B	Tumor	Before_treatment	2628	Malignant_cell	CD44+Malignant_cell	-0.136765	-0.0335246	G1	Tumor_Before_treatment	0.14655
AACAACCAGCTAACGACTCAATGA-27	P15_T_B	Tumor	Before_treatment	1955	Malignant_cell	Malignant_cell	-0.108209	0.00638179	G2M	Tumor_Before_treatment	-0.0173243
AACAACCATATCAGCAACAGATTC-27	P15_T_B	Tumor	Before_treatment	3943	Malignant_cell	Malignant_cell	-0.0182538	-0.092773	G1	Tumor_Before_treatment	0.271714
AACAACCATCTTCACAAACCGAGA-27	P15_T_B	Tumor	Before_treatment	2151	Malignant_cell	CD44+Malignant_cell	-0.0621391	0.018427	G2M	Tumor_Before_treatment	0.19145
AACCGAGAAGGCTAACCTAAGGTC-27	P15_T_B	Tumor	Before_treatment	2745	Malignant_cell	Malignant_cell	-0.040585	-0.0642525	G1	Tumor_Before_treatment	0.301343
AACCGAGACAAGGAGCAACAACCA-27	P15_T_B	Tumor	Before_treatment	5910	Malignant_cell	CD44+Malignant_cell	-0.0480527	-0.0759019	G1	Tumor_Before_treatment	0.151959
AACCGAGAGCTCGGTAGAACAGGC-27	P15_T_B	Tumor	Before_treatment	5451	Malignant_cell	Malignant_cell	0.03023	-0.00222504	S	Tumor_Before_treatment	0.155129
AACCGAGATAGGATGACCGACAAC-27	P15_T_B	Tumor	Before_treatment	5356	Malignant_cell	CD44+Malignant_cell	-0.0287055	-0.111489	G1	Tumor_Before_treatment	0.076716
AACCGAGATGGCTTCAGTCGTAGA-27	P15_T_B	Tumor	Before_treatment	2738	Malignant_cell	CD44+Malignant_cell	-0.074345	-0.100715	G1	Tumor_Before_treatment	0.173985
AACGCTTAAGCACCTCATCATTCC-27	P15_T_B	Tumor	Before_treatment	7467	Malignant_cell	CD44+Malignant_cell	0.288065	-0.0594632	S	Tumor_Before_treatment	0.194736
AACGCTTAAGTCACTAACACAGAA-27	P15_T_B	Tumor	Before_treatment	6480	Malignant_cell	Malignant_cell	0.0917193	-0.00806014	S	Tumor_Before_treatment	0.0577114
AACGCTTACAACCACACTGGCATA-27	P15_T_B	Tumor	Before_treatment	4731	Malignant_cell	CD44+Malignant_cell	-0.0281675	-0.0302157	G1	Tumor_Before_treatment	0.185214
AACGCTTACTGGCATAAGCACCTC-27	P15_T_B	Tumor	Before_treatment	3532	Malignant_cell	CD44+Malignant_cell	-0.00223442	0.000477513	G2M	Tumor_Before_treatment	0.207465
AACGCTTAGAGCTGAAAGCAGGAA-27	P15_T_B	Tumor	Before_treatment	4958	Malignant_cell	Malignant_cell	0.0262162	-0.0308905	S	Tumor_Before_treatment	0.261073
AACGCTTAGATAGACAAAGACGGA-27	P15_T_B	Tumor	Before_treatment	2265	Malignant_cell	Malignant_cell	-0.0166168	-0.121227	G1	Tumor_Before_treatment	0.0852313
AACGCTTAGATAGACAGCCAAGAC-27	P15_T_B	Tumor	Before_treatment	6807	Malignant_cell	CD44+Malignant_cell	-0.00461432	-0.000289745	G1	Tumor_Before_treatment	0.0986885
AACGCTTAGTCTGTCAAGGCTAAC-27	P15_T_B	Tumor	Before_treatment	3782	Malignant_cell	Malignant_cell	0.0582757	-0.026006	S	Tumor_Before_treatment	0.0272882
AACGCTTATGGAACAAGATGAATC-27	P15_T_B	Tumor	Before_treatment	4181	Malignant_cell	Malignant_cell	-0.0723041	-0.084273	G1	Tumor_Before_treatment	0.131175
AACGCTTATGGCTTCACCTAATCC-27	P15_T_B	Tumor	Before_treatment	2093	Malignant_cell	Malignant_cell	0.0161799	-0.1097	S	Tumor_Before_treatment	0.23615
AACGTGATACGCTCGACCGTGAGA-27	P15_T_B	Tumor	Before_treatment	2606	Malignant_cell	CD44+Malignant_cell	-0.0579008	-0.084035	G1	Tumor_Before_treatment	0.0523458
AACGTGATAGCACCTCACGTATCA-27	P15_T_B	Tumor	Before_treatment	3249	Malignant_cell	Malignant_cell	0.205656	0.137937	S	Tumor_Before_treatment	0.147116
AACGTGATAGTCACTAAACGCTTA-27	P15_T_B	Tumor	Before_treatment	4040	Malignant_cell	Malignant_cell	0.111695	-0.0443924	S	Tumor_Before_treatment	-0.0256041
AACGTGATCAATGGAAACGTATCA-27	P15_T_B	Tumor	Before_treatment	4480	Malignant_cell	Malignant_cell	-0.0566501	-0.0527538	G1	Tumor_Before_treatment	0.0882002
AACGTGATCAGATCTGCGACTGGA-27	P15_T_B	Tumor	Before_treatment	5982	Malignant_cell	Malignant_cell	0.169151	-0.0876412	S	Tumor_Before_treatment	0.106513
AACGTGATCGCTGATCCGGATTGC-27	P15_T_B	Tumor	Before_treatment	2573	Malignant_cell	Malignant_cell	-0.0233957	0.0646901	G2M	Tumor_Before_treatment	0.041448
AACGTGATGCGAGTAACGGATTGC-27	P15_T_B	Tumor	Before_treatment	6206	Malignant_cell	Malignant_cell	-0.0751226	-0.100146	G1	Tumor_Before_treatment	0.0237281
AACGTGATGCTAACGACCTCCTGA-27	P15_T_B	Tumor	Before_treatment	10490	Malignant_cell	CD44+Malignant_cell	-0.0580134	-0.0750375	G1	Tumor_Before_treatment	0.13043
AACTCACCAACGTGATCGCTGATC-27	P15_T_B	Tumor	Before_treatment	5540	Malignant_cell	Malignant_cell	0.00904324	-0.124467	S	Tumor_Before_treatment	0.0673891
AACTCACCAAGAGATCCCGAAGTA-27	P15_T_B	Tumor	Before_treatment	10898	Malignant_cell	CD44+Malignant_cell	0.0497176	-0.138333	S	Tumor_Before_treatment	0.132566
AACTCACCAATGTTGCACGTATCA-27	P15_T_B	Tumor	Before_treatment	4822	Malignant_cell	Malignant_cell	0.0377663	-0.0533752	S	Tumor_Before_treatment	0.0811475
AACTCACCAGAGTCAAAGCCATGC-27	P15_T_B	Tumor	Before_treatment	5586	Malignant_cell	Malignant_cell	-0.0509719	-0.060347	G1	Tumor_Before_treatment	0.0885454
AACTCACCAGTGGTCAACTATGCA-27	P15_T_B	Tumor	Before_treatment	2944	Malignant_cell	Malignant_cell	-0.103273	-0.155213	G1	Tumor_Before_treatment	0.0895077
AACTCACCCAGATCTGAACGTGAT-27	P15_T_B	Tumor	Before_treatment	2122	Malignant_cell	Malignant_cell	0.00163401	-0.0237293	S	Tumor_Before_treatment	0.0906543
AACTCACCCAGCGTTAGAACAGGC-27	P15_T_B	Tumor	Before_treatment	6743	Malignant_cell	Malignant_cell	0.0560968	-0.115573	S	Tumor_Before_treatment	0.164936
AACTCACCCTCAATGAGTCGTAGA-27	P15_T_B	Tumor	Before_treatment	3141	Malignant_cell	Malignant_cell	-0.0223605	-0.0834822	G1	Tumor_Before_treatment	-0.010683
AACTCACCCTCAATGATCCGTCTA-27	P15_T_B	Tumor	Before_treatment	7374	Malignant_cell	CD44+Malignant_cell	0.100499	-0.0695716	S	Tumor_Before_treatment	0.252091
AACTCACCCTGAGCCATGGTGGTA-27	P15_T_B	Tumor	Before_treatment	2187	Malignant_cell	Malignant_cell	-0.0646825	-0.102433	G1	Tumor_Before_treatment	-0.070189
AACTCACCGGAGAACACACTTCGA-27	P15_T_B	Tumor	Before_treatment	4894	Malignant_cell	Malignant_cell	0.0319234	-0.0844045	S	Tumor_Before_treatment	0.226447
AACTCACCGTCGTAGAGCTAACGA-27	P15_T_B	Tumor	Before_treatment	3700	Malignant_cell	Malignant_cell	0.115973	-0.0612514	S	Tumor_Before_treatment	0.0850511
AACTCACCTCCGTCTAACCTCCAA-27	P15_T_B	Tumor	Before_treatment	7487	Malignant_cell	CD44+Malignant_cell	0.0885671	-0.105105	S	Tumor_Before_treatment	0.133257
AAGACGGAAACGCTTACTAAGGTC-27	P15_T_B	Tumor	Before_treatment	3462	Malignant_cell	CD44+Malignant_cell	-0.0532787	-0.14416	G1	Tumor_Before_treatment	0.0783463
AAGACGGAAACGTGATGGAGAACA-27	P15_T_B	Tumor	Before_treatment	3849	Malignant_cell	CD44+Malignant_cell	-0.0691662	-0.122173	G1	Tumor_Before_treatment	0.158654
AAGACGGAAAGGTACACATCAAGT-27	P15_T_B	Tumor	Before_treatment	10667	Malignant_cell	CD44+Malignant_cell	0.267406	0.0881803	S	Tumor_Before_treatment	0.11579
AAGACGGAACTATGCAAGCCATGC-27	P15_T_B	Tumor	Before_treatment	5398	Malignant_cell	CD44+Malignant_cell	0.0294695	-0.107728	S	Tumor_Before_treatment	0.0515566
AAGACGGAAGGCTAACAACAACCA-27	P15_T_B	Tumor	Before_treatment	8219	Malignant_cell	CD44+Malignant_cell	0.1292	-0.0579689	S	Tumor_Before_treatment	0.0334921
AAGACGGACCGACAACGCCAAGAC-27	P15_T_B	Tumor	Before_treatment	3162	Malignant_cell	Malignant_cell	0.0506937	-0.0356225	S	Tumor_Before_treatment	0.0301346
AAGACGGACGCATACATAGGATGA-27	P15_T_B	Tumor	Before_treatment	4409	Malignant_cell	Malignant_cell	0.24325	-0.0479189	S	Tumor_Before_treatment	0.140471
AAGACGGACGGATTGCAGATCGCA-27	P15_T_B	Tumor	Before_treatment	1777	Malignant_cell	CD44+Malignant_cell	-0.149537	-0.0441367	G1	Tumor_Before_treatment	0.106514
AAGACGGACTCAATGACCATCCTC-27	P15_T_B	Tumor	Before_treatment	8448	Malignant_cell	CD44+Malignant_cell	0.0960392	-0.130732	S	Tumor_Before_treatment	0.218466
AAGACGGACTGAGCCAAACCGAGA-27	P15_T_B	Tumor	Before_treatment	3333	Malignant_cell	Malignant_cell	0.018547	-0.100219	S	Tumor_Before_treatment	0.194647
AAGACGGAGAATCTGACCATCCTC-27	P15_T_B	Tumor	Before_treatment	5366	Malignant_cell	CD44+Malignant_cell	-0.041577	0.166287	G2M	Tumor_Before_treatment	0.198113
AAGACGGAGACAGTGCCCAGTTCA-27	P15_T_B	Tumor	Before_treatment	2795	Malignant_cell	Malignant_cell	-0.0101105	-0.0815138	G1	Tumor_Before_treatment	0.107646
AAGACGGAGAGTTAGCACCACTGT-27	P15_T_B	Tumor	Before_treatment	6903	Malignant_cell	Malignant_cell	-0.00716353	-0.0806788	G1	Tumor_Before_treatment	0.0719545
AAGACGGAGCCAAGACATAGCGAC-27	P15_T_B	Tumor	Before_treatment	8187	Malignant_cell	CD44+Malignant_cell	0.261256	-0.0932944	S	Tumor_Before_treatment	0.207632
AAGACGGAGCTAACGAAGAGTCAA-27	P15_T_B	Tumor	Before_treatment	6123	Malignant_cell	CD44+Malignant_cell	0.152626	-0.114074	S	Tumor_Before_treatment	0.141215
AAGACGGAGCTCGGTACGGATTGC-27	P15_T_B	Tumor	Before_treatment	2719	Malignant_cell	CD44+Malignant_cell	0.0839817	-0.015928	S	Tumor_Before_treatment	0.0265249
AAGACGGAGTCTGTCATGGTGGTA-27	P15_T_B	Tumor	Before_treatment	7763	Malignant_cell	CD44+Malignant_cell	0.0327876	-0.100648	S	Tumor_Before_treatment	0.138467
AAGACGGATCCGTCTATCCGTCTA-27	P15_T_B	Tumor	Before_treatment	5082	Malignant_cell	CD44+Malignant_cell	0.107532	0.0527508	S	Tumor_Before_treatment	0.216753
AAGAGATCACAGATTCAACGCTTA-27	P15_T_B	Tumor	Before_treatment	1946	Malignant_cell	CD44+Malignant_cell	-0.115404	-0.118592	G1	Tumor_Before_treatment	0.15142
AAGAGATCACCACTGTCCGTGAGA-27	P15_T_B	Tumor	Before_treatment	7310	Malignant_cell	Malignant_cell	0.0138046	-0.0599152	S	Tumor_Before_treatment	0.0910636
AAGAGATCAGATGTACCCTCCTGA-27	P15_T_B	Tumor	Before_treatment	4080	Malignant_cell	CD44+Malignant_cell	0.0896892	-0.0969488	S	Tumor_Before_treatment	0.0764405
AAGAGATCATCCTGTACTAAGGTC-27	P15_T_B	Tumor	Before_treatment	4930	Malignant_cell	CD44+Malignant_cell	-0.0438267	-0.107561	G1	Tumor_Before_treatment	0.145728
AAGAGATCCATCAAGTACCACTGT-27	P15_T_B	Tumor	Before_treatment	3146	Malignant_cell	CD44+Malignant_cell	0.249585	0.219697	S	Tumor_Before_treatment	-0.0568827
AAGAGATCGCTCGGTAACTATGCA-27	P15_T_B	Tumor	Before_treatment	5535	Malignant_cell	Malignant_cell	0.0669122	-0.116891	S	Tumor_Before_treatment	-0.0207666
AAGAGATCGTGTTCTAACAGCAGA-27	P15_T_B	Tumor	Before_treatment	3720	Malignant_cell	Malignant_cell	0.0855905	-0.116568	S	Tumor_Before_treatment	0.146731
AAGAGATCTAGGATGAATCATTCC-27	P15_T_B	Tumor	Before_treatment	4982	Malignant_cell	CD44+Malignant_cell	0.0771617	-0.0832869	S	Tumor_Before_treatment	-0.00237556
AAGGACACATTGAGGAATCATTCC-27	P15_T_B	Tumor	Before_treatment	2411	Malignant_cell	Malignant_cell	0.0130088	-0.0861362	S	Tumor_Before_treatment	0.107506
AAGGACACCCAGTTCACAATGGAA-27	P15_T_B	Tumor	Before_treatment	4501	Malignant_cell	CD44+Malignant_cell	0.0271334	-0.0985432	S	Tumor_Before_treatment	0.13355
AAGGACACCCGACAACGCCAAGAC-27	P15_T_B	Tumor	Before_treatment	2685	Malignant_cell	Malignant_cell	0.181995	0.0617437	S	Tumor_Before_treatment	0.0419957
AAGGACACCCGTGAGAGGTGCGAA-27	P15_T_B	Tumor	Before_treatment	3260	Malignant_cell	CD44+Malignant_cell	0.170285	-0.0480082	S	Tumor_Before_treatment	0.178743
AAGGACACCGCATACAAACGTGAT-27	P15_T_B	Tumor	Before_treatment	3122	Malignant_cell	Malignant_cell	0.154815	-0.113928	S	Tumor_Before_treatment	0.0854715
AAGGACACCGGATTGCAACGTGAT-27	P15_T_B	Tumor	Before_treatment	7624	Malignant_cell	CD44+Malignant_cell	0.150071	-0.0304817	S	Tumor_Before_treatment	0.0873086
AAGGACACCTAAGGTCCATCAAGT-27	P15_T_B	Tumor	Before_treatment	2647	Malignant_cell	Malignant_cell	-0.149848	0.106723	G2M	Tumor_Before_treatment	0.0742776
AAGGACACGGAGAACATCTTCACA-27	P15_T_B	Tumor	Before_treatment	3153	Malignant_cell	Malignant_cell	0.11769	0.113982	S	Tumor_Before_treatment	0.227721
AAGGACACGTCTGTCAAAGACGGA-27	P15_T_B	Tumor	Before_treatment	2699	Malignant_cell	Malignant_cell	0.0201835	0.0359534	G2M	Tumor_Before_treatment	0.140245
AAGGACACTGGAACAACCTAATCC-27	P15_T_B	Tumor	Before_treatment	2677	Malignant_cell	CD44+Malignant_cell	0.0549135	-0.144131	S	Tumor_Before_treatment	0.238337
AAGGTACAACAGCAGAACACAGAA-27	P15_T_B	Tumor	Before_treatment	2488	Malignant_cell	CD44+Malignant_cell	-0.142881	-0.131875	G1	Tumor_Before_treatment	0.0663058
AAGGTACAAGAGTCAAAAGGTACA-27	P15_T_B	Tumor	Before_treatment	3865	Malignant_cell	CD44+Malignant_cell	-0.0576636	-0.0546367	G1	Tumor_Before_treatment	0.101065
AAGGTACAAGAGTCAACAATGGAA-27	P15_T_B	Tumor	Before_treatment	4171	Malignant_cell	CD44+Malignant_cell	0.127921	-0.0822121	S	Tumor_Before_treatment	0.109966
AAGGTACAATCATTCCGTGTTCTA-27	P15_T_B	Tumor	Before_treatment	6425	Malignant_cell	CD44+Malignant_cell	-0.0310837	-0.0963702	G1	Tumor_Before_treatment	0.133573
AAGGTACAGCGAGTAACATACCAA-27	P15_T_B	Tumor	Before_treatment	3078	Malignant_cell	Malignant_cell	0.338347	-0.0328326	S	Tumor_Before_treatment	0.277792
AAGGTACAGGTGCGAACGACACAC-27	P15_T_B	Tumor	Before_treatment	2327	Malignant_cell	Malignant_cell	-0.00382046	-0.0135755	G1	Tumor_Before_treatment	-0.0388049
AAGGTACAGTACGCAAGAGCTGAA-27	P15_T_B	Tumor	Before_treatment	5084	Malignant_cell	Malignant_cell	-0.0905526	0.114207	G2M	Tumor_Before_treatment	0.15205
AAGGTACATCCGTCTATCTTCACA-27	P15_T_B	Tumor	Before_treatment	3317	Malignant_cell	Malignant_cell	0.224741	-0.0141833	S	Tumor_Before_treatment	0.117114
AAGGTACATCTTCACAGAATCTGA-27	P15_T_B	Tumor	Before_treatment	5154	Malignant_cell	Malignant_cell	0.0373797	-0.144112	S	Tumor_Before_treatment	0.0351544
AATCCGTCAAGGTACAGATAGACA-27	P15_T_B	Tumor	Before_treatment	2967	Malignant_cell	CD44+Malignant_cell	-0.031737	0.0318408	G2M	Tumor_Before_treatment	0.173227
AATCCGTCACATTGGCCAGCGTTA-27	P15_T_B	Tumor	Before_treatment	2258	Malignant_cell	Malignant_cell	0.000427716	0.0193475	G2M	Tumor_Before_treatment	0.245638
AATCCGTCACCTCCAAGAGCTGAA-27	P15_T_B	Tumor	Before_treatment	3850	Malignant_cell	Malignant_cell	0.325009	0.0770229	S	Tumor_Before_treatment	0.159259
AATCCGTCAGATCGCACATCAAGT-27	P15_T_B	Tumor	Before_treatment	3234	Malignant_cell	Malignant_cell	0.098246	-0.106471	S	Tumor_Before_treatment	0.231724
AATCCGTCAGTCACTAACTATGCA-27	P15_T_B	Tumor	Before_treatment	3466	Malignant_cell	Malignant_cell	0.0637804	-0.0346914	S	Tumor_Before_treatment	0.0292102
AATCCGTCCCATCCTCGCTAACGA-27	P15_T_B	Tumor	Before_treatment	7406	Malignant_cell	CD44+Malignant_cell	0.0291734	-0.151182	S	Tumor_Before_treatment	0.157666
AATCCGTCCCGACAACAATCCGTC-27	P15_T_B	Tumor	Before_treatment	3076	Malignant_cell	CD44+Malignant_cell	-0.0279188	-0.1196	G1	Tumor_Before_treatment	-0.0234635
AATCCGTCCGACTGGATCTTCACA-27	P15_T_B	Tumor	Before_treatment	2222	Malignant_cell	CD44+Malignant_cell	0.120671	0.0113171	S	Tumor_Before_treatment	0.221387
AATCCGTCCGCATACAAGATGTAC-27	P15_T_B	Tumor	Before_treatment	6968	Malignant_cell	CD44+Malignant_cell	0.239832	-0.0787316	S	Tumor_Before_treatment	0.175991
AATCCGTCCGCATACACCGAAGTA-27	P15_T_B	Tumor	Before_treatment	2970	Malignant_cell	CD44+Malignant_cell	-0.0293603	-0.0870611	G1	Tumor_Before_treatment	0.136978
AATCCGTCGCGAGTAACCGAAGTA-27	P15_T_B	Tumor	Before_treatment	2569	Malignant_cell	Malignant_cell	-0.0751681	-0.00763397	G1	Tumor_Before_treatment	0.157222
AATCCGTCGGAGAACACATACCAA-27	P15_T_B	Tumor	Before_treatment	3881	Malignant_cell	CD44+Malignant_cell	-0.122947	-0.0549861	G1	Tumor_Before_treatment	0.00197305
AATCCGTCGGAGAACAGACTAGTA-27	P15_T_B	Tumor	Before_treatment	3311	Malignant_cell	CD44+Malignant_cell	-0.074915	-0.0993982	G1	Tumor_Before_treatment	0.203054
AATGTTGCAACGCTTAATTGAGGA-27	P15_T_B	Tumor	Before_treatment	2620	Malignant_cell	CD44+Malignant_cell	-0.0484207	-0.074268	G1	Tumor_Before_treatment	0.231371
AATGTTGCACACGACCACTATGCA-27	P15_T_B	Tumor	Before_treatment	2271	Malignant_cell	CD44+Malignant_cell	0.0085609	-0.123277	S	Tumor_Before_treatment	0.163286
AATGTTGCAGATGTACGAACAGGC-27	P15_T_B	Tumor	Before_treatment	5565	Malignant_cell	CD44+Malignant_cell	0.174066	0.177905	G2M	Tumor_Before_treatment	0.149513
AATGTTGCAGTCACTAACCTCCAA-27	P15_T_B	Tumor	Before_treatment	3779	Malignant_cell	Malignant_cell	0.108291	-0.0676232	S	Tumor_Before_treatment	-0.067272
AATGTTGCAGTGGTCACTGAGCCA-27	P15_T_B	Tumor	Before_treatment	3285	Malignant_cell	CD44+Malignant_cell	0.0112992	0.0362983	G2M	Tumor_Before_treatment	-0.0366133
AATGTTGCCAATGGAAGACAGTGC-27	P15_T_B	Tumor	Before_treatment	4373	Malignant_cell	CD44+Malignant_cell	0.129981	-0.0325492	S	Tumor_Before_treatment	0.18805
AATGTTGCCATACCAAGTGTTCTA-27	P15_T_B	Tumor	Before_treatment	2504	Malignant_cell	Malignant_cell	-0.0133219	-0.0571904	G1	Tumor_Before_treatment	-0.00802813
AATGTTGCCCTAATCCAGCAGGAA-27	P15_T_B	Tumor	Before_treatment	3482	Malignant_cell	Malignant_cell	0.0421896	-0.0518841	S	Tumor_Before_treatment	0.0296857
AATGTTGCCCTCCTGACTCAATGA-27	P15_T_B	Tumor	Before_treatment	7759	Malignant_cell	Malignant_cell	0.0811666	-0.0814425	S	Tumor_Before_treatment	0.101146
AATGTTGCCGACTGGATAGGATGA-27	P15_T_B	Tumor	Before_treatment	3181	Malignant_cell	Malignant_cell	0.0211269	-0.0833897	S	Tumor_Before_treatment	0.192339
AATGTTGCCGGATTGCCTGTAGCC-27	P15_T_B	Tumor	Before_treatment	3280	Malignant_cell	CD44+Malignant_cell	0.0734784	-0.137473	S	Tumor_Before_treatment	0.167964
AATGTTGCCTCAATGAACACAGAA-27	P15_T_B	Tumor	Before_treatment	2524	Malignant_cell	Malignant_cell	-0.0752779	-0.10057	G1	Tumor_Before_treatment	0.0424526
AATGTTGCGACTAGTACTCAATGA-27	P15_T_B	Tumor	Before_treatment	20437	Malignant_cell	CD44+Malignant_cell	0.287561	-0.0719196	S	Tumor_Before_treatment	0.0918994
AATGTTGCGAGCTGAAATTGAGGA-27	P15_T_B	Tumor	Before_treatment	5242	Malignant_cell	CD44+Malignant_cell	0.0223676	-0.120318	S	Tumor_Before_treatment	0.219128
AATGTTGCGCGAGTAACACCTTAC-27	P15_T_B	Tumor	Before_treatment	2107	Malignant_cell	Malignant_cell	-0.0191507	0.0595396	G2M	Tumor_Before_treatment	0.143784
AATGTTGCGGTGCGAAAGTCACTA-27	P15_T_B	Tumor	Before_treatment	2546	Malignant_cell	Malignant_cell	-0.118992	-0.100267	G1	Tumor_Before_treatment	0.0696402
AATGTTGCGTACGCAAGCCACATA-27	P15_T_B	Tumor	Before_treatment	7082	Malignant_cell	Malignant_cell	0.305676	0.108552	S	Tumor_Before_treatment	0.0116948
ACAAGCTAACCTCCAACAATGGAA-27	P15_T_B	Tumor	Before_treatment	4145	Malignant_cell	CD44+Malignant_cell	-0.0661694	-0.083838	G1	Tumor_Before_treatment	0.189569
ACAAGCTACCGTGAGAAGCCATGC-27	P15_T_B	Tumor	Before_treatment	2312	Malignant_cell	Malignant_cell	0.0764815	-0.0753177	S	Tumor_Before_treatment	0.0461957
ACAAGCTACCTAATCCGAGTTAGC-27	P15_T_B	Tumor	Before_treatment	2404	Malignant_cell	Malignant_cell	0.0775071	-0.0732865	S	Tumor_Before_treatment	0.266711
ACAAGCTACGCTGATCACACGACC-27	P15_T_B	Tumor	Before_treatment	4294	Malignant_cell	Malignant_cell	0.0407056	-0.0768489	S	Tumor_Before_treatment	0.0638019
ACAAGCTAGTGTTCTAATAGCGAC-27	P15_T_B	Tumor	Before_treatment	6442	Malignant_cell	Malignant_cell	0.132607	-0.0337358	S	Tumor_Before_treatment	0.106009
ACAAGCTATGGCTTCACAATGGAA-27	P15_T_B	Tumor	Before_treatment	4368	Malignant_cell	CD44+Malignant_cell	0.369551	-0.000517394	S	Tumor_Before_treatment	0.239142
ACACAGAAAAACATCGGAATCTGA-27	P15_T_B	Tumor	Before_treatment	4918	Malignant_cell	Malignant_cell	-0.00550241	-0.0759362	G1	Tumor_Before_treatment	0.162593
ACACAGAAATTGGCTCTGGAACAA-27	P15_T_B	Tumor	Before_treatment	2406	Malignant_cell	Malignant_cell	0.0894883	-0.12381	S	Tumor_Before_treatment	0.258862
ACACAGAACACTTCGAATTGGCTC-27	P15_T_B	Tumor	Before_treatment	5496	Malignant_cell	CD44+Malignant_cell	0.392413	0.0409181	S	Tumor_Before_treatment	0.0493767
ACACAGAACCGACAACAAGGTACA-27	P15_T_B	Tumor	Before_treatment	17362	Malignant_cell	CD44+Malignant_cell	0.251533	0.0445092	S	Tumor_Before_treatment	0.138827
ACACAGAACCGACAACCCTCCTGA-27	P15_T_B	Tumor	Before_treatment	3607	Malignant_cell	Malignant_cell	0.125452	0.0431803	S	Tumor_Before_treatment	0.076093
ACACAGAAGGTGCGAACGACACAC-27	P15_T_B	Tumor	Before_treatment	3711	Malignant_cell	CD44+Malignant_cell	0.0630858	0.130496	G2M	Tumor_Before_treatment	0.140767
ACACAGAAGTACGCAAAATCCGTC-27	P15_T_B	Tumor	Before_treatment	11187	Malignant_cell	CD44+Malignant_cell	0.149359	-0.086418	S	Tumor_Before_treatment	0.0130397
ACACGACCAACCGAGACCTCCTGA-27	P15_T_B	Tumor	Before_treatment	5881	Malignant_cell	Malignant_cell	0.0153859	-0.0964596	S	Tumor_Before_treatment	0.169482
ACACGACCAATCCGTCGATAGACA-27	P15_T_B	Tumor	Before_treatment	2183	Malignant_cell	Malignant_cell	-0.0375396	-0.0761787	G1	Tumor_Before_treatment	-0.0859913
ACACGACCACAAGCTACAGATCTG-27	P15_T_B	Tumor	Before_treatment	4492	Malignant_cell	Malignant_cell	0.0278572	-0.0991997	S	Tumor_Before_treatment	-0.0280158
ACACGACCACAGATTCCGACTGGA-27	P15_T_B	Tumor	Before_treatment	6452	Malignant_cell	Malignant_cell	0.114363	-0.188137	S	Tumor_Before_treatment	0.190326
ACACGACCAGGCTAACAATCCGTC-27	P15_T_B	Tumor	Before_treatment	5227	Malignant_cell	CD44+Malignant_cell	0.157206	-0.048585	S	Tumor_Before_treatment	0.360114
ACACGACCCGACACACACATTGGC-27	P15_T_B	Tumor	Before_treatment	4291	Malignant_cell	CD44+Malignant_cell	-0.046483	-0.116479	G1	Tumor_Before_treatment	0.168316
ACAGATTCAAACATCGAATCCGTC-27	P15_T_B	Tumor	Before_treatment	3454	Malignant_cell	Malignant_cell	-0.0819198	-0.0602814	G1	Tumor_Before_treatment	-0.0160248
ACAGATTCAACCGAGAGTCGTAGA-27	P15_T_B	Tumor	Before_treatment	2338	Malignant_cell	Malignant_cell	0.00876787	-0.1209	S	Tumor_Before_treatment	0.0600776
ACAGATTCAACGCTTAACATTGGC-27	P15_T_B	Tumor	Before_treatment	3060	Malignant_cell	Malignant_cell	0.0741418	0.0383428	S	Tumor_Before_treatment	0.348105
ACAGATTCAAGACGGAGTACGCAA-27	P15_T_B	Tumor	Before_treatment	4265	Malignant_cell	CD44+Malignant_cell	-0.0389137	-0.123434	G1	Tumor_Before_treatment	0.137703
ACAGATTCACACAGAACCTCCTGA-27	P15_T_B	Tumor	Before_treatment	4713	Malignant_cell	Malignant_cell	-0.0501518	-0.0858226	G1	Tumor_Before_treatment	0.167752
ACAGATTCATAGCGACGACAGTGC-27	P15_T_B	Tumor	Before_treatment	3440	Malignant_cell	Malignant_cell	0.00337934	-0.155884	S	Tumor_Before_treatment	0.285649
ACAGATTCCAACCACAGATAGACA-27	P15_T_B	Tumor	Before_treatment	1807	Malignant_cell	CD44+Malignant_cell	0.0923809	0.0649713	S	Tumor_Before_treatment	0.0738835
ACAGATTCCATCAAGTTGAAGAGA-27	P15_T_B	Tumor	Before_treatment	2949	Malignant_cell	Malignant_cell	-0.0275397	-0.09232	G1	Tumor_Before_treatment	0.121452
ACAGATTCGCTAACGAGAACAGGC-27	P15_T_B	Tumor	Before_treatment	4346	Malignant_cell	Malignant_cell	0.0452876	0.0576457	G2M	Tumor_Before_treatment	0.0873588
ACAGATTCTCCGTCTAATCATTCC-27	P15_T_B	Tumor	Before_treatment	3050	Malignant_cell	Malignant_cell	0.0145309	-0.00966227	S	Tumor_Before_treatment	0.170466
ACAGATTCTGAAGAGACATACCAA-27	P15_T_B	Tumor	Before_treatment	2496	Malignant_cell	CD44+Malignant_cell	-0.0684431	-0.0890975	G1	Tumor_Before_treatment	0.249689
ACAGCAGAAGTCACTACAATGGAA-27	P15_T_B	Tumor	Before_treatment	3868	Malignant_cell	Malignant_cell	-0.0797296	-0.154002	G1	Tumor_Before_treatment	0.278481
ACAGCAGAAGTGGTCAGAACAGGC-27	P15_T_B	Tumor	Before_treatment	4971	Malignant_cell	CD44+Malignant_cell	0.170464	0.000172728	S	Tumor_Before_treatment	0.177972
ACAGCAGAAGTGGTCAGTACGCAA-27	P15_T_B	Tumor	Before_treatment	1741	Malignant_cell	CD44+Malignant_cell	0.255037	0.223128	S	Tumor_Before_treatment	-0.0260591
ACAGCAGAATTGAGGAAACTCACC-27	P15_T_B	Tumor	Before_treatment	3558	Malignant_cell	Malignant_cell	-0.0569588	0.0289856	G2M	Tumor_Before_treatment	0.13722
ACAGCAGACAAGACTACAAGGAGC-27	P15_T_B	Tumor	Before_treatment	3044	Malignant_cell	Malignant_cell	0.0733016	-0.14085	S	Tumor_Before_treatment	0.142344
ACAGCAGACATCAAGTCTCAATGA-27	P15_T_B	Tumor	Before_treatment	2212	Malignant_cell	CD44+Malignant_cell	-0.101322	-0.0801527	G1	Tumor_Before_treatment	0.185309
ACAGCAGACCTCCTGATGGAACAA-27	P15_T_B	Tumor	Before_treatment	3018	Malignant_cell	Malignant_cell	-0.00186977	-0.0891521	G1	Tumor_Before_treatment	0.091817
ACAGCAGACGCATACAGGAGAACA-27	P15_T_B	Tumor	Before_treatment	3560	Malignant_cell	CD44+Malignant_cell	0.0221561	-0.107072	S	Tumor_Before_treatment	0.0927373
ACAGCAGACTAAGGTCACACAGAA-27	P15_T_B	Tumor	Before_treatment	3110	Malignant_cell	Malignant_cell	0.212163	0.215732	G2M	Tumor_Before_treatment	0.0111806
ACAGCAGACTAAGGTCTTCACGCA-27	P15_T_B	Tumor	Before_treatment	2356	Malignant_cell	CD44+Malignant_cell	-0.0540713	-0.0451333	G1	Tumor_Before_treatment	0.194682
ACAGCAGATGAAGAGATATCAGCA-27	P15_T_B	Tumor	Before_treatment	2731	Malignant_cell	Malignant_cell	0.138189	-0.0429434	S	Tumor_Before_treatment	0.108484
ACAGCAGATGAAGAGATCCGTCTA-27	P15_T_B	Tumor	Before_treatment	3664	Malignant_cell	Malignant_cell	0.0597237	0.0161662	S	Tumor_Before_treatment	0.163619
ACAGCAGATGGAACAACCTCCTGA-27	P15_T_B	Tumor	Before_treatment	3325	Malignant_cell	CD44+Malignant_cell	0.0908254	-0.127766	S	Tumor_Before_treatment	0.142017
ACAGCAGATTCACGCAACATTGGC-27	P15_T_B	Tumor	Before_treatment	2108	Malignant_cell	Malignant_cell	0.0128985	-0.103866	S	Tumor_Before_treatment	0.0700518
ACATTGGCAAGGACACAACAACCA-27	P15_T_B	Tumor	Before_treatment	4809	Malignant_cell	CD44+Malignant_cell	-0.072375	-0.0950813	G1	Tumor_Before_treatment	0.24366
ACATTGGCAGTCACTAGCGAGTAA-27	P15_T_B	Tumor	Before_treatment	2400	Malignant_cell	Malignant_cell	-0.0271125	-0.185565	G1	Tumor_Before_treatment	0.122576
ACATTGGCAGTGGTCAAACAACCA-27	P15_T_B	Tumor	Before_treatment	3928	Malignant_cell	CD44+Malignant_cell	-0.122683	-0.161969	G1	Tumor_Before_treatment	0.121361
ACATTGGCCAAGACTACTGGCATA-27	P15_T_B	Tumor	Before_treatment	3895	Malignant_cell	CD44+Malignant_cell	0.0969111	0.0244522	S	Tumor_Before_treatment	0.114559
ACATTGGCCAATGGAAGCTCGGTA-27	P15_T_B	Tumor	Before_treatment	2287	Malignant_cell	CD44+Malignant_cell	0.0138789	0.0174938	G2M	Tumor_Before_treatment	0.178177
ACATTGGCCGGATTGCCCTCCTGA-27	P15_T_B	Tumor	Before_treatment	3234	Malignant_cell	CD44+Malignant_cell	-0.0150066	-0.0482247	G1	Tumor_Before_treatment	0.103348
ACATTGGCGAGCTGAATAGGATGA-27	P15_T_B	Tumor	Before_treatment	4330	Malignant_cell	Malignant_cell	-0.00853611	-0.11018	G1	Tumor_Before_treatment	0.117365
ACATTGGCGTACGCAAGATAGACA-27	P15_T_B	Tumor	Before_treatment	6986	Malignant_cell	Malignant_cell	0.0534967	-0.0908699	S	Tumor_Before_treatment	0.052582
ACATTGGCGTCTGTCAGCCACATA-27	P15_T_B	Tumor	Before_treatment	3515	Malignant_cell	CD44+Malignant_cell	0.150918	-0.102211	S	Tumor_Before_treatment	0.259654
ACATTGGCTCCGTCTAACCTCCAA-27	P15_T_B	Tumor	Before_treatment	4362	Malignant_cell	Malignant_cell	-0.0664797	-0.0483649	G1	Tumor_Before_treatment	0.241706
ACATTGGCTGGCTTCACTGTAGCC-27	P15_T_B	Tumor	Before_treatment	1805	Malignant_cell	Malignant_cell	-0.0659355	-0.0558351	G1	Tumor_Before_treatment	0.221306
ACCACTGTACATTGGCATCCTGTA-27	P15_T_B	Tumor	Before_treatment	1982	Malignant_cell	Malignant_cell	-0.0592823	-0.0585909	G1	Tumor_Before_treatment	0.0514539
ACCACTGTACTATGCACGCATACA-27	P15_T_B	Tumor	Before_treatment	3304	Malignant_cell	Malignant_cell	-0.0228697	-0.122426	G1	Tumor_Before_treatment	0.147778
ACCACTGTAGAGTCAATCCGTCTA-27	P15_T_B	Tumor	Before_treatment	3861	Malignant_cell	CD44+Malignant_cell	0.0242345	-0.103203	S	Tumor_Before_treatment	0.229536
ACCACTGTAGTACAAGCCATCCTC-27	P15_T_B	Tumor	Before_treatment	2687	Malignant_cell	CD44+Malignant_cell	0.0133347	-0.0691545	S	Tumor_Before_treatment	0.25333
ACCACTGTAGTGGTCAAGCCATGC-27	P15_T_B	Tumor	Before_treatment	4436	Malignant_cell	CD44+Malignant_cell	-0.0026722	-0.0793054	G1	Tumor_Before_treatment	0.170565
ACCACTGTCATCAAGTCAGCGTTA-27	P15_T_B	Tumor	Before_treatment	2116	Malignant_cell	CD44+Malignant_cell	-0.00305122	0.0622487	G2M	Tumor_Before_treatment	0.145405
ACCACTGTCCAGTTCACATCAAGT-27	P15_T_B	Tumor	Before_treatment	4780	Malignant_cell	CD44+Malignant_cell	0.0974934	-0.106189	S	Tumor_Before_treatment	0.0994149
ACCACTGTCCTAATCCCTGGCATA-27	P15_T_B	Tumor	Before_treatment	4311	Malignant_cell	Malignant_cell	0.123733	-0.00197557	S	Tumor_Before_treatment	0.112274
ACCACTGTCCTCCTGAAACGTGAT-27	P15_T_B	Tumor	Before_treatment	4818	Malignant_cell	CD44+Malignant_cell	-0.0314868	-0.104974	G1	Tumor_Before_treatment	0.0273955
ACCACTGTCGACTGGACTCAATGA-27	P15_T_B	Tumor	Before_treatment	2027	Malignant_cell	CD44+Malignant_cell	0.0771674	-0.0125723	S	Tumor_Before_treatment	0.252628
ACCACTGTTATCAGCACATACCAA-27	P15_T_B	Tumor	Before_treatment	6277	Malignant_cell	Malignant_cell	0.0487786	-0.105365	S	Tumor_Before_treatment	0.0466802
ACCACTGTTATCAGCACCTCCTGA-27	P15_T_B	Tumor	Before_treatment	8886	Malignant_cell	CD44+Malignant_cell	0.213525	0.026694	S	Tumor_Before_treatment	0.151843
ACCTCCAAAACGCTTACGCTGATC-27	P15_T_B	Tumor	Before_treatment	5890	Malignant_cell	CD44+Malignant_cell	0.253741	0.0330703	S	Tumor_Before_treatment	0.15779
ACCTCCAAAACTCACCAGATCGCA-27	P15_T_B	Tumor	Before_treatment	2196	Malignant_cell	CD44+Malignant_cell	-0.107011	-0.0697207	G1	Tumor_Before_treatment	0.0952588
ACCTCCAAAGCAGGAACCGTGAGA-27	P15_T_B	Tumor	Before_treatment	3071	Malignant_cell	CD44+Malignant_cell	0.0320989	-0.0816929	S	Tumor_Before_treatment	0.0199331
ACCTCCAAAGTACAAGACAAGCTA-27	P15_T_B	Tumor	Before_treatment	7235	Malignant_cell	Malignant_cell	0.257907	0.0743436	S	Tumor_Before_treatment	0.221943
ACCTCCAACACCTTACCTGTAGCC-27	P15_T_B	Tumor	Before_treatment	8566	Malignant_cell	CD44+Malignant_cell	0.0369604	-0.154781	S	Tumor_Before_treatment	0.171206
ACCTCCAACTAAGGTCAACAACCA-27	P15_T_B	Tumor	Before_treatment	2203	Malignant_cell	CD44+Malignant_cell	0.241145	-0.114913	S	Tumor_Before_treatment	0.276968
ACCTCCAAGACTAGTAAACGTGAT-27	P15_T_B	Tumor	Before_treatment	5825	Malignant_cell	Malignant_cell	0.032786	-0.0641326	S	Tumor_Before_treatment	0.0674345
ACCTCCAAGTCTGTCACGACACAC-27	P15_T_B	Tumor	Before_treatment	6310	Malignant_cell	CD44+Malignant_cell	0.059242	-0.0532774	S	Tumor_Before_treatment	0.20794
ACCTCCAATTCACGCACAATGGAA-27	P15_T_B	Tumor	Before_treatment	4669	Malignant_cell	CD44+Malignant_cell	0.0786712	0.0855729	G2M	Tumor_Before_treatment	0.0288131
ACGCTCGAAAACATCGATCCTGTA-27	P15_T_B	Tumor	Before_treatment	12861	Malignant_cell	CD44+Malignant_cell	0.197073	-0.135432	S	Tumor_Before_treatment	0.0542041
ACGCTCGAAAACATCGGACAGTGC-27	P15_T_B	Tumor	Before_treatment	4292	Malignant_cell	CD44+Malignant_cell	0.24541	0.0460786	S	Tumor_Before_treatment	0.00374328
ACGCTCGAAACCGAGAAGCACCTC-27	P15_T_B	Tumor	Before_treatment	3330	Malignant_cell	Malignant_cell	-0.0319767	-0.129024	G1	Tumor_Before_treatment	0.18806
ACGCTCGAAACCGAGACACCTTAC-27	P15_T_B	Tumor	Before_treatment	5830	Malignant_cell	Malignant_cell	-0.0626313	-0.0764379	G1	Tumor_Before_treatment	0.282647
ACGCTCGAACGCTCGAGCCAAGAC-27	P15_T_B	Tumor	Before_treatment	9586	Malignant_cell	CD44+Malignant_cell	0.158239	-0.0470746	S	Tumor_Before_treatment	0.12698
ACGCTCGAAGCACCTCCCGTGAGA-27	P15_T_B	Tumor	Before_treatment	2388	Malignant_cell	Malignant_cell	-0.109148	-0.06491	G1	Tumor_Before_treatment	0.151813
ACGCTCGACAGCGTTAGCCAAGAC-27	P15_T_B	Tumor	Before_treatment	4412	Malignant_cell	CD44+Malignant_cell	0.027467	-0.0586938	S	Tumor_Before_treatment	0.118971
ACGCTCGACGAACTTATGGAACAA-27	P15_T_B	Tumor	Before_treatment	3820	Malignant_cell	Malignant_cell	-0.0254548	-0.0579366	G1	Tumor_Before_treatment	0.164884
ACGCTCGAGTCTGTCACACCTTAC-27	P15_T_B	Tumor	Before_treatment	5090	Malignant_cell	Malignant_cell	0.0495093	-0.132617	S	Tumor_Before_treatment	0.336875
ACGCTCGATCTTCACAAGTCACTA-27	P15_T_B	Tumor	Before_treatment	1783	Malignant_cell	Malignant_cell	-0.0898703	-0.0887829	G1	Tumor_Before_treatment	0.168421
ACGTATCAAAGAGATCACCACTGT-27	P15_T_B	Tumor	Before_treatment	3233	Malignant_cell	CD44+Malignant_cell	0.0424628	-0.032851	S	Tumor_Before_treatment	0.253782
ACGTATCAACCTCCAAAAGGACAC-27	P15_T_B	Tumor	Before_treatment	2452	Malignant_cell	CD44+Malignant_cell	0.168509	-0.111568	S	Tumor_Before_treatment	0.188096
ACGTATCAAGATGTACTATCAGCA-27	P15_T_B	Tumor	Before_treatment	1969	Malignant_cell	Malignant_cell	-0.111574	0.0149883	G2M	Tumor_Before_treatment	-0.0265223
ACGTATCACCGAAGTAATAGCGAC-27	P15_T_B	Tumor	Before_treatment	5991	Malignant_cell	CD44+Malignant_cell	-0.0930749	-0.15098	G1	Tumor_Before_treatment	0.128808
ACGTATCACCTCTATCCCGACAAC-27	P15_T_B	Tumor	Before_treatment	2429	Malignant_cell	Malignant_cell	0.202388	-0.0146876	S	Tumor_Before_treatment	0.0129819
ACGTATCAGCCACATAACAGCAGA-27	P15_T_B	Tumor	Before_treatment	3758	Malignant_cell	Malignant_cell	0.297378	-0.0618724	S	Tumor_Before_treatment	0.110605
ACGTATCAGCGAGTAAAGTACAAG-27	P15_T_B	Tumor	Before_treatment	5328	Malignant_cell	CD44+Malignant_cell	-0.0326757	-0.0897748	G1	Tumor_Before_treatment	0.10432
ACGTATCAGCTAACGACCTCCTGA-27	P15_T_B	Tumor	Before_treatment	3447	Malignant_cell	Malignant_cell	0.539885	-0.0125535	S	Tumor_Before_treatment	0.0444617
ACGTATCAGTGTTCTAGCCACATA-27	P15_T_B	Tumor	Before_treatment	1856	Malignant_cell	Malignant_cell	-0.0628541	-0.0344398	G1	Tumor_Before_treatment	0.151783
ACGTATCATAGGATGAGTCTGTCA-27	P15_T_B	Tumor	Before_treatment	7008	Malignant_cell	CD44+Malignant_cell	0.0862986	-0.066796	S	Tumor_Before_treatment	0.0218445
ACTATGCAAACAACCACCAGTTCA-27	P15_T_B	Tumor	Before_treatment	8206	Malignant_cell	CD44+Malignant_cell	0.239145	-0.00833553	S	Tumor_Before_treatment	0.219651
ACTATGCAAACGCTTAATGCCTAA-27	P15_T_B	Tumor	Before_treatment	4297	Malignant_cell	CD44+Malignant_cell	-0.080639	-0.061628	G1	Tumor_Before_treatment	0.127509
ACTATGCAAGATGTACCAAGGAGC-27	P15_T_B	Tumor	Before_treatment	3518	Malignant_cell	CD44+Malignant_cell	0.0744082	-0.147642	S	Tumor_Before_treatment	0.213316
ACTATGCACAACCACACAACCACA-27	P15_T_B	Tumor	Before_treatment	2847	Malignant_cell	Malignant_cell	-0.00532065	-0.0371722	G1	Tumor_Before_treatment	0.118143
ACTATGCACGCTGATCCTCAATGA-27	P15_T_B	Tumor	Before_treatment	6504	Malignant_cell	CD44+Malignant_cell	0.0467785	-0.117233	S	Tumor_Before_treatment	0.11555
ACTATGCACTAAGGTCCTGAGCCA-27	P15_T_B	Tumor	Before_treatment	2670	Malignant_cell	Malignant_cell	0.0988844	-0.141467	S	Tumor_Before_treatment	0.0935096
ACTATGCAGATGAATCGAGTTAGC-27	P15_T_B	Tumor	Before_treatment	2958	Malignant_cell	CD44+Malignant_cell	-0.0437446	-0.0398113	G1	Tumor_Before_treatment	0.0926311
ACTATGCATGGTGGTAACAGCAGA-27	P15_T_B	Tumor	Before_treatment	2299	Malignant_cell	CD44+Malignant_cell	0.12229	0.00821958	S	Tumor_Before_treatment	0.142148
AGAGTCAAAAGGTACAATAGCGAC-27	P15_T_B	Tumor	Before_treatment	2768	Malignant_cell	Malignant_cell	-0.0756794	-0.0550375	G1	Tumor_Before_treatment	0.15756
AGAGTCAAAATCCGTCACGCTCGA-27	P15_T_B	Tumor	Before_treatment	4880	Malignant_cell	Malignant_cell	0.175961	-0.0177674	S	Tumor_Before_treatment	0.274323
AGAGTCAAAGGCTAACGTCTGTCA-27	P15_T_B	Tumor	Before_treatment	3925	Malignant_cell	CD44+Malignant_cell	-0.0191929	-0.0070949	G1	Tumor_Before_treatment	0.323429
AGAGTCAAATGCCTAAGACTAGTA-27	P15_T_B	Tumor	Before_treatment	2840	Malignant_cell	Malignant_cell	0.0762545	-0.0117194	S	Tumor_Before_treatment	0.0332508
AGAGTCAACAAGGAGCAGCACCTC-27	P15_T_B	Tumor	Before_treatment	3859	Malignant_cell	CD44+Malignant_cell	0.104859	0.00511011	S	Tumor_Before_treatment	0.0588112
AGAGTCAAGGAGAACAAAGGTACA-27	P15_T_B	Tumor	Before_treatment	5033	Malignant_cell	CD44+Malignant_cell	0.321511	-0.0510366	S	Tumor_Before_treatment	0.0315498
AGAGTCAAGTCTGTCAACGCTCGA-27	P15_T_B	Tumor	Before_treatment	3646	Malignant_cell	Malignant_cell	0.117492	-0.127078	S	Tumor_Before_treatment	0.0720619
AGAGTCAATGGTGGTAACAAGCTA-27	P15_T_B	Tumor	Before_treatment	2601	Malignant_cell	Malignant_cell	0.0720883	-0.109222	S	Tumor_Before_treatment	0.112485
AGATCGCAAAACATCGACCACTGT-27	P15_T_B	Tumor	Before_treatment	3188	Malignant_cell	Malignant_cell	0.271272	0.00799092	S	Tumor_Before_treatment	0.0269997
AGATCGCAAACCGAGACCTCCTGA-27	P15_T_B	Tumor	Before_treatment	3350	Malignant_cell	Malignant_cell	0.446008	0.0818289	S	Tumor_Before_treatment	0.153754
AGATCGCAAACTCACCCATACCAA-27	P15_T_B	Tumor	Before_treatment	2606	Malignant_cell	Malignant_cell	-0.0351826	-0.0131751	G1	Tumor_Before_treatment	0.23592
AGATCGCAAAGGTACAAACGTGAT-27	P15_T_B	Tumor	Before_treatment	3661	Malignant_cell	Malignant_cell	-0.0872075	-0.0223731	G1	Tumor_Before_treatment	0.18258
AGATCGCAAGATCGCAGACTAGTA-27	P15_T_B	Tumor	Before_treatment	5227	Malignant_cell	Malignant_cell	0.0278436	-0.0912248	S	Tumor_Before_treatment	0.064608
AGATCGCAAGGCTAACCTAAGGTC-27	P15_T_B	Tumor	Before_treatment	6333	Malignant_cell	CD44+Malignant_cell	0.0978027	-0.125578	S	Tumor_Before_treatment	0.128573
AGATCGCAAGTGGTCAACAGCAGA-27	P15_T_B	Tumor	Before_treatment	2958	Malignant_cell	Malignant_cell	-0.10578	0.00225952	G2M	Tumor_Before_treatment	0.0643882
AGATCGCAATGCCTAAGTCGTAGA-27	P15_T_B	Tumor	Before_treatment	5265	Malignant_cell	Malignant_cell	-0.116166	-0.0639666	G1	Tumor_Before_treatment	0.0637292
AGATCGCACAAGACTATGGCTTCA-27	P15_T_B	Tumor	Before_treatment	4827	Malignant_cell	CD44+Malignant_cell	-0.219337	-0.171944	G1	Tumor_Before_treatment	0.0371083
AGATCGCACACTTCGATGGTGGTA-27	P15_T_B	Tumor	Before_treatment	6985	Malignant_cell	CD44+Malignant_cell	-0.092737	-0.0651011	G1	Tumor_Before_treatment	0.0486878
AGATCGCACCGAAGTACAAGGAGC-27	P15_T_B	Tumor	Before_treatment	3458	Malignant_cell	CD44+Malignant_cell	0.129268	-0.0799241	S	Tumor_Before_treatment	0.184774
AGATCGCAGACAGTGCCCTCTATC-27	P15_T_B	Tumor	Before_treatment	2981	Malignant_cell	Malignant_cell	-0.02797	-0.052915	G1	Tumor_Before_treatment	0.116951
AGATCGCATCCGTCTAAACAACCA-27	P15_T_B	Tumor	Before_treatment	8307	Malignant_cell	CD44+Malignant_cell	-0.0161718	-0.11037	G1	Tumor_Before_treatment	-0.0237769
AGATGTACAAGAGATCGAATCTGA-27	P15_T_B	Tumor	Before_treatment	3090	Malignant_cell	Malignant_cell	0.132267	-0.0638636	S	Tumor_Before_treatment	0.135373
AGATGTACAATCCGTCCGAACTTA-27	P15_T_B	Tumor	Before_treatment	4845	Malignant_cell	Malignant_cell	-0.0312675	-0.120086	G1	Tumor_Before_treatment	0.0711318
AGATGTACACAGCAGATGGTGGTA-27	P15_T_B	Tumor	Before_treatment	3209	Malignant_cell	Malignant_cell	0.0495375	-0.0245477	S	Tumor_Before_treatment	0.0777921
AGATGTACAGATGTACATGCCTAA-27	P15_T_B	Tumor	Before_treatment	1945	Malignant_cell	CD44+Malignant_cell	-0.0389033	-0.12632	G1	Tumor_Before_treatment	0.069645
AGATGTACAGTGGTCAACGCTCGA-27	P15_T_B	Tumor	Before_treatment	2211	Malignant_cell	Malignant_cell	-0.0156382	0.0161414	G2M	Tumor_Before_treatment	0.248726
AGATGTACATAGCGACCCTCTATC-27	P15_T_B	Tumor	Before_treatment	3523	Malignant_cell	CD44+Malignant_cell	0.0117695	-0.1001	S	Tumor_Before_treatment	0.188581
AGATGTACATTGAGGAGTACGCAA-27	P15_T_B	Tumor	Before_treatment	2938	Malignant_cell	CD44+Malignant_cell	-0.056117	-0.116365	G1	Tumor_Before_treatment	0.181278
AGATGTACCAACCACAAATCCGTC-27	P15_T_B	Tumor	Before_treatment	4423	Malignant_cell	CD44+Malignant_cell	0.373592	0.207615	S	Tumor_Before_treatment	0.279472
AGATGTACCAAGGAGCATTGAGGA-27	P15_T_B	Tumor	Before_treatment	4101	Malignant_cell	Malignant_cell	-0.0291906	-0.045809	G1	Tumor_Before_treatment	0.156466
AGATGTACCCTCCTGAATTGGCTC-27	P15_T_B	Tumor	Before_treatment	3440	Malignant_cell	CD44+Malignant_cell	0.0281005	-0.0994573	S	Tumor_Before_treatment	0.0938538
AGATGTACCGACTGGACGACACAC-27	P15_T_B	Tumor	Before_treatment	3529	Malignant_cell	Malignant_cell	0.227502	-0.071225	S	Tumor_Before_treatment	0.190946
AGATGTACGCTCGGTAGAGCTGAA-27	P15_T_B	Tumor	Before_treatment	3509	Malignant_cell	CD44+Malignant_cell	-0.0611856	-0.0474491	G1	Tumor_Before_treatment	0.154611
AGATGTACGGAGAACAGATGAATC-27	P15_T_B	Tumor	Before_treatment	1951	Malignant_cell	CD44+Malignant_cell	0.0117842	-0.00753079	S	Tumor_Before_treatment	0.239588
AGCACCTCAAGGTACATAGGATGA-27	P15_T_B	Tumor	Before_treatment	2655	Malignant_cell	CD44+Malignant_cell	0.0707067	-0.135111	S	Tumor_Before_treatment	0.138846
AGCACCTCACGCTCGATCCGTCTA-27	P15_T_B	Tumor	Before_treatment	2373	Malignant_cell	CD44+Malignant_cell	0.0129702	-0.116432	S	Tumor_Before_treatment	-0.00644138
AGCACCTCACTATGCACAAGACTA-27	P15_T_B	Tumor	Before_treatment	3120	Malignant_cell	CD44+Malignant_cell	-0.0664388	-0.0376472	G1	Tumor_Before_treatment	0.151453
AGCACCTCAGTACAAGGCCAAGAC-27	P15_T_B	Tumor	Before_treatment	2123	Malignant_cell	Malignant_cell	-0.0235753	-0.0712722	G1	Tumor_Before_treatment	-0.0579911
AGCACCTCCAATGGAACATCAAGT-27	P15_T_B	Tumor	Before_treatment	3016	Malignant_cell	Malignant_cell	0.0832413	0.0174944	S	Tumor_Before_treatment	0.17799
AGCACCTCCACTTCGACTGGCATA-27	P15_T_B	Tumor	Before_treatment	2846	Malignant_cell	Malignant_cell	-0.0376977	-0.185056	G1	Tumor_Before_treatment	0.1025
AGCACCTCGAACAGGCCGACTGGA-27	P15_T_B	Tumor	Before_treatment	2260	Malignant_cell	CD44+Malignant_cell	0.0131518	-0.148318	S	Tumor_Before_treatment	-0.0958901
AGCACCTCGCCACATATAGGATGA-27	P15_T_B	Tumor	Before_treatment	2951	Malignant_cell	Malignant_cell	0.0618899	-0.177532	S	Tumor_Before_treatment	0.0325629
AGCAGGAAAACTCACCGGTGCGAA-27	P15_T_B	Tumor	Before_treatment	1986	Malignant_cell	Malignant_cell	0.0168844	-0.0359845	S	Tumor_Before_treatment	0.218357
AGCAGGAAACTATGCAATAGCGAC-27	P15_T_B	Tumor	Before_treatment	5135	Malignant_cell	Malignant_cell	-0.0130362	-0.0303125	G1	Tumor_Before_treatment	0.00740325
AGCAGGAAAGATCGCAAACTCACC-27	P15_T_B	Tumor	Before_treatment	3159	Malignant_cell	CD44+Malignant_cell	0.0558355	0.0646585	G2M	Tumor_Before_treatment	0.187171
AGCAGGAAAGCAGGAAAGCACCTC-27	P15_T_B	Tumor	Before_treatment	5152	Malignant_cell	Malignant_cell	0.0294383	-0.141603	S	Tumor_Before_treatment	0.115837
AGCAGGAAAGTGGTCAAAGACGGA-27	P15_T_B	Tumor	Before_treatment	2144	Malignant_cell	Malignant_cell	-0.0654171	-0.0198521	G1	Tumor_Before_treatment	0.116274
AGCAGGAAAGTGGTCAACTATGCA-27	P15_T_B	Tumor	Before_treatment	3884	Malignant_cell	Malignant_cell	-0.0161894	-0.125852	G1	Tumor_Before_treatment	0.232443
AGCAGGAACAACCACAAAGACGGA-27	P15_T_B	Tumor	Before_treatment	4923	Malignant_cell	Malignant_cell	0.00695128	-0.128261	S	Tumor_Before_treatment	0.137479
AGCAGGAACAAGACTACTGTAGCC-27	P15_T_B	Tumor	Before_treatment	6378	Malignant_cell	CD44+Malignant_cell	0.137532	-0.169153	S	Tumor_Before_treatment	0.0199013
AGCAGGAAGAATCTGAAAGGACAC-27	P15_T_B	Tumor	Before_treatment	2681	Malignant_cell	Malignant_cell	-0.0958621	-0.0611885	G1	Tumor_Before_treatment	0.136626
AGCAGGAAGTCGTAGAACCACTGT-27	P15_T_B	Tumor	Before_treatment	3767	Malignant_cell	CD44+Malignant_cell	0.0261617	-0.0255333	S	Tumor_Before_treatment	0.0349256
AGCCATGCAAACATCGCCTCCTGA-27	P15_T_B	Tumor	Before_treatment	5814	Malignant_cell	Malignant_cell	0.131705	-0.142205	S	Tumor_Before_treatment	0.20726
AGCCATGCAACCGAGATGAAGAGA-27	P15_T_B	Tumor	Before_treatment	5708	Malignant_cell	CD44+Malignant_cell	0.0599618	-0.142225	S	Tumor_Before_treatment	0.0823094
AGCCATGCACACGACCCATACCAA-27	P15_T_B	Tumor	Before_treatment	8159	Malignant_cell	Malignant_cell	-0.0565018	-0.176335	G1	Tumor_Before_treatment	0.146196
AGCCATGCACGTATCAATAGCGAC-27	P15_T_B	Tumor	Before_treatment	4828	Malignant_cell	Malignant_cell	0.0257499	0.0614947	G2M	Tumor_Before_treatment	0.0585588
AGCCATGCAGAGTCAAATAGCGAC-27	P15_T_B	Tumor	Before_treatment	2069	Malignant_cell	Malignant_cell	-0.045012	-0.162293	G1	Tumor_Before_treatment	0.0447288
AGCCATGCAGATCGCAGCTAACGA-27	P15_T_B	Tumor	Before_treatment	2577	Malignant_cell	CD44+Malignant_cell	0.0555056	-0.0458064	S	Tumor_Before_treatment	0.164844
AGCCATGCAGGCTAACCAAGGAGC-27	P15_T_B	Tumor	Before_treatment	6733	Malignant_cell	Malignant_cell	0.204316	0.013706	S	Tumor_Before_treatment	0.187177
AGCCATGCCAACCACAAACAACCA-27	P15_T_B	Tumor	Before_treatment	3426	Malignant_cell	Malignant_cell	0.363822	-0.009749	S	Tumor_Before_treatment	0.23046
AGCCATGCCAACCACATGGTGGTA-27	P15_T_B	Tumor	Before_treatment	4521	Malignant_cell	Malignant_cell	0.0531029	-0.080185	S	Tumor_Before_treatment	0.186627
AGCCATGCCAATGGAAGCGAGTAA-27	P15_T_B	Tumor	Before_treatment	3018	Malignant_cell	CD44+Malignant_cell	0.132803	-0.068965	S	Tumor_Before_treatment	0.0791753
AGCCATGCCTAAGGTCCATACCAA-27	P15_T_B	Tumor	Before_treatment	2606	Malignant_cell	Malignant_cell	0.187357	-0.0253437	S	Tumor_Before_treatment	0.184256
AGCCATGCGAATCTGAACCACTGT-27	P15_T_B	Tumor	Before_treatment	1825	Malignant_cell	Malignant_cell	0.079405	-0.114342	S	Tumor_Before_treatment	0.0393622
AGCCATGCGAGTTAGCCGGATTGC-27	P15_T_B	Tumor	Before_treatment	3765	Malignant_cell	CD44+Malignant_cell	0.00351349	-0.0677647	S	Tumor_Before_treatment	0.136866
AGCCATGCGCCACATAAACGCTTA-27	P15_T_B	Tumor	Before_treatment	8771	Malignant_cell	CD44+Malignant_cell	0.0415835	-0.133506	S	Tumor_Before_treatment	0.10051
AGGCTAACAACTCACCGAGTTAGC-27	P15_T_B	Tumor	Before_treatment	2495	Malignant_cell	Malignant_cell	0.378166	-0.03899	S	Tumor_Before_treatment	0.0125411
AGGCTAACACAGCAGAATCATTCC-27	P15_T_B	Tumor	Before_treatment	5074	Malignant_cell	CD44+Malignant_cell	-0.0317115	-0.0175331	G1	Tumor_Before_treatment	0.149443
AGGCTAACACATTGGCAAGACGGA-27	P15_T_B	Tumor	Before_treatment	5438	Malignant_cell	CD44+Malignant_cell	0.306873	-0.00809673	S	Tumor_Before_treatment	0.348202
AGGCTAACACATTGGCACCTCCAA-27	P15_T_B	Tumor	Before_treatment	4659	Malignant_cell	Malignant_cell	0.200187	0.0141836	S	Tumor_Before_treatment	0.125648
AGGCTAACAGATCGCAAGATGTAC-27	P15_T_B	Tumor	Before_treatment	2590	Malignant_cell	Malignant_cell	-0.11379	-0.046636	G1	Tumor_Before_treatment	-0.00100996
AGGCTAACAGATCGCATGGCTTCA-27	P15_T_B	Tumor	Before_treatment	7898	Malignant_cell	Malignant_cell	0.391118	0.237192	S	Tumor_Before_treatment	0.204257
AGGCTAACAGTCACTAGGAGAACA-27	P15_T_B	Tumor	Before_treatment	5507	Malignant_cell	CD44+Malignant_cell	-0.0162269	-0.126604	G1	Tumor_Before_treatment	0.279698
AGGCTAACCACCTTACGCGAGTAA-27	P15_T_B	Tumor	Before_treatment	3339	Malignant_cell	CD44+Malignant_cell	-0.0278492	0.0344307	G2M	Tumor_Before_treatment	0.0417546
AGGCTAACCCTAATCCTGGCTTCA-27	P15_T_B	Tumor	Before_treatment	3363	Malignant_cell	CD44+Malignant_cell	-0.0635569	-0.0326989	G1	Tumor_Before_treatment	0.120425
AGGCTAACCTGGCATAACAAGCTA-27	P15_T_B	Tumor	Before_treatment	4757	Malignant_cell	Malignant_cell	0.0930634	-0.1575	S	Tumor_Before_treatment	0.231081
AGGCTAACGAGTTAGCGGAGAACA-27	P15_T_B	Tumor	Before_treatment	6583	Malignant_cell	CD44+Malignant_cell	-0.0263975	-0.0920881	G1	Tumor_Before_treatment	0.106619
AGGCTAACGTACGCAAGCCAAGAC-27	P15_T_B	Tumor	Before_treatment	3622	Malignant_cell	Malignant_cell	-0.0450975	-0.154742	G1	Tumor_Before_treatment	0.0451771
AGGCTAACTAGGATGAACAAGCTA-27	P15_T_B	Tumor	Before_treatment	3730	Malignant_cell	CD44+Malignant_cell	-0.0787147	-0.0962972	G1	Tumor_Before_treatment	0.0585035
AGGCTAACTGGTGGTAACATTGGC-27	P15_T_B	Tumor	Before_treatment	4442	Malignant_cell	Malignant_cell	-0.0610253	-0.0887648	G1	Tumor_Before_treatment	0.155148
AGTACAAGACACAGAAACCACTGT-27	P15_T_B	Tumor	Before_treatment	3130	Malignant_cell	Malignant_cell	-0.0773801	-0.0408322	G1	Tumor_Before_treatment	0.119579
AGTACAAGAGCAGGAAGATGAATC-27	P15_T_B	Tumor	Before_treatment	3686	Malignant_cell	Malignant_cell	0.0247952	-0.076804	S	Tumor_Before_treatment	0.276794
AGTACAAGAGGCTAACATAGCGAC-27	P15_T_B	Tumor	Before_treatment	2572	Malignant_cell	Malignant_cell	-0.00884471	-0.106907	G1	Tumor_Before_treatment	0.0963724
AGTACAAGAGGCTAACCCGACAAC-27	P15_T_B	Tumor	Before_treatment	4746	Malignant_cell	Malignant_cell	0.240725	0.0206841	S	Tumor_Before_treatment	0.105803
AGTACAAGAGTCACTAGCTCGGTA-27	P15_T_B	Tumor	Before_treatment	7353	Malignant_cell	CD44+Malignant_cell	-0.0119319	0.132174	G2M	Tumor_Before_treatment	0.0208378
AGTACAAGCAAGACTACCATCCTC-27	P15_T_B	Tumor	Before_treatment	3241	Malignant_cell	Malignant_cell	-0.115164	0.0345191	G2M	Tumor_Before_treatment	0.0303184
AGTACAAGGAACAGGCAGATCGCA-27	P15_T_B	Tumor	Before_treatment	5571	Malignant_cell	CD44+Malignant_cell	0.0482089	-0.169318	S	Tumor_Before_treatment	0.124121
AGTACAAGGAACAGGCCCATCCTC-27	P15_T_B	Tumor	Before_treatment	2733	Malignant_cell	Malignant_cell	0.215636	-0.0645113	S	Tumor_Before_treatment	0.202514
AGTACAAGGACTAGTAGCCACATA-27	P15_T_B	Tumor	Before_treatment	3543	Malignant_cell	Malignant_cell	0.0672224	-0.124739	S	Tumor_Before_treatment	0.0569499
AGTACAAGGATAGACAACAGATTC-27	P15_T_B	Tumor	Before_treatment	1987	Malignant_cell	Malignant_cell	0.0985015	-0.0272568	S	Tumor_Before_treatment	-0.0444299
AGTACAAGGCCACATAAAGGACAC-27	P15_T_B	Tumor	Before_treatment	3326	Malignant_cell	Malignant_cell	-0.0549378	-0.05703	G1	Tumor_Before_treatment	0.134962
AGTACAAGGGAGAACAAGTACAAG-27	P15_T_B	Tumor	Before_treatment	2130	Malignant_cell	Malignant_cell	-0.135471	-0.102297	G1	Tumor_Before_treatment	0.206554
AGTACAAGGTCTGTCACCTCTATC-27	P15_T_B	Tumor	Before_treatment	2239	Malignant_cell	Malignant_cell	0.0301973	-0.0285047	S	Tumor_Before_treatment	-0.0402292
AGTACAAGGTGTTCTACAAGGAGC-27	P15_T_B	Tumor	Before_treatment	4324	Malignant_cell	Malignant_cell	-0.0916257	-0.0662811	G1	Tumor_Before_treatment	0.188547
AGTACAAGTAGGATGATGAAGAGA-27	P15_T_B	Tumor	Before_treatment	3770	Malignant_cell	CD44+Malignant_cell	0.0217874	-0.128931	S	Tumor_Before_treatment	0.134963
AGTCACTAAAGACGGAGCCAAGAC-27	P15_T_B	Tumor	Before_treatment	6943	Malignant_cell	Malignant_cell	-0.00636008	-0.118857	G1	Tumor_Before_treatment	0.235956
AGTCACTAACGTATCAGGAGAACA-27	P15_T_B	Tumor	Before_treatment	3160	Malignant_cell	Malignant_cell	-0.0615878	-0.153454	G1	Tumor_Before_treatment	0.0719927
AGTCACTACACTTCGAGCTAACGA-27	P15_T_B	Tumor	Before_treatment	5004	Malignant_cell	Malignant_cell	0.204225	-0.000253388	S	Tumor_Before_treatment	0.0763865
AGTCACTACAGCGTTAACAGCAGA-27	P15_T_B	Tumor	Before_treatment	3074	Malignant_cell	CD44+Malignant_cell	0.141745	-0.0588868	S	Tumor_Before_treatment	0.369023
AGTCACTACCAGTTCACCGACAAC-27	P15_T_B	Tumor	Before_treatment	4774	Malignant_cell	Malignant_cell	0.234871	-0.0736725	S	Tumor_Before_treatment	0.0953129
AGTCACTACCGACAACACATTGGC-27	P15_T_B	Tumor	Before_treatment	5691	Malignant_cell	Malignant_cell	-0.0345505	-0.0375238	G1	Tumor_Before_treatment	0.187435
AGTCACTACTGAGCCAACAAGCTA-27	P15_T_B	Tumor	Before_treatment	2311	Malignant_cell	Malignant_cell	0.0771673	-0.0396824	S	Tumor_Before_treatment	0.0938431
AGTCACTACTGGCATAACACAGAA-27	P15_T_B	Tumor	Before_treatment	7866	Malignant_cell	CD44+Malignant_cell	0.126926	-0.108895	S	Tumor_Before_treatment	0.250577
AGTCACTAGCCAAGACCAGATCTG-27	P15_T_B	Tumor	Before_treatment	2219	Malignant_cell	Malignant_cell	0.0797443	-0.143463	S	Tumor_Before_treatment	-0.0385563
AGTGGTCAAACGTGATGTACGCAA-27	P15_T_B	Tumor	Before_treatment	3505	Malignant_cell	CD44+Malignant_cell	-0.0353346	-0.0865465	G1	Tumor_Before_treatment	-0.076732
AGTGGTCAAATGTTGCAGCCATGC-27	P15_T_B	Tumor	Before_treatment	7012	Malignant_cell	CD44+Malignant_cell	0.068378	-0.0712991	S	Tumor_Before_treatment	0.240815
AGTGGTCAACACGACCACACGACC-27	P15_T_B	Tumor	Before_treatment	4387	Malignant_cell	CD44+Malignant_cell	-0.00637423	-0.105351	G1	Tumor_Before_treatment	0.00205901
AGTGGTCAACATTGGCCATCAAGT-27	P15_T_B	Tumor	Before_treatment	4249	Malignant_cell	CD44+Malignant_cell	0.0833646	0.0226286	S	Tumor_Before_treatment	0.181743
AGTGGTCAACCACTGTGTACGCAA-27	P15_T_B	Tumor	Before_treatment	5466	Malignant_cell	CD44+Malignant_cell	-0.0684726	-0.0930192	G1	Tumor_Before_treatment	0.256735
AGTGGTCAAGCCATGCCACCTTAC-27	P15_T_B	Tumor	Before_treatment	2317	Malignant_cell	Malignant_cell	0.0670092	-0.157749	S	Tumor_Before_treatment	0.089822
AGTGGTCAATGCCTAAGACTAGTA-27	P15_T_B	Tumor	Before_treatment	3523	Malignant_cell	CD44+Malignant_cell	-0.0824562	-0.161715	G1	Tumor_Before_treatment	0.0258933
AGTGGTCACATCAAGTCCAGTTCA-27	P15_T_B	Tumor	Before_treatment	6067	Malignant_cell	Malignant_cell	0.0951651	-0.0469856	S	Tumor_Before_treatment	0.129212
AGTGGTCACCTAATCCCCGACAAC-27	P15_T_B	Tumor	Before_treatment	3368	Malignant_cell	CD44+Malignant_cell	0.146151	-0.0805925	S	Tumor_Before_treatment	0.0439894
AGTGGTCACCTCTATCAGGCTAAC-27	P15_T_B	Tumor	Before_treatment	2230	Malignant_cell	Malignant_cell	0.564437	-0.0524596	S	Tumor_Before_treatment	0.0758191
AGTGGTCAGGTGCGAACTGGCATA-27	P15_T_B	Tumor	Before_treatment	4857	Malignant_cell	Malignant_cell	0.0207093	-0.122825	S	Tumor_Before_treatment	0.142661
ATAGCGACAACTCACCAGTACAAG-27	P15_T_B	Tumor	Before_treatment	3330	Malignant_cell	Malignant_cell	-0.057887	0.0036807	G2M	Tumor_Before_treatment	0.107135
ATAGCGACACGTATCACGCTGATC-27	P15_T_B	Tumor	Before_treatment	3173	Malignant_cell	Malignant_cell	0.073122	-0.0462755	S	Tumor_Before_treatment	0.0967526
ATAGCGACATGCCTAACTGGCATA-27	P15_T_B	Tumor	Before_treatment	4317	Malignant_cell	Malignant_cell	0.00130035	-0.0883988	S	Tumor_Before_treatment	0.12809
ATAGCGACCAAGGAGCCTGAGCCA-27	P15_T_B	Tumor	Before_treatment	2025	Malignant_cell	Malignant_cell	0.130159	0.176303	G2M	Tumor_Before_treatment	0.110601
ATAGCGACCACTTCGACCATCCTC-27	P15_T_B	Tumor	Before_treatment	1749	Malignant_cell	Malignant_cell	-0.04849	-0.109195	G1	Tumor_Before_treatment	0.123097
ATAGCGACCGACACACACACAGAA-27	P15_T_B	Tumor	Before_treatment	7230	Malignant_cell	CD44+Malignant_cell	0.171671	-0.0736239	S	Tumor_Before_treatment	0.119518
ATAGCGACCGACTGGAGCCAAGAC-27	P15_T_B	Tumor	Before_treatment	4429	Malignant_cell	CD44+Malignant_cell	0.101628	0.0963437	S	Tumor_Before_treatment	0.00771743
ATAGCGACCTAAGGTCATTGAGGA-27	P15_T_B	Tumor	Before_treatment	3008	Malignant_cell	Malignant_cell	0.0641947	-0.106451	S	Tumor_Before_treatment	0.0842565
ATAGCGACGCCACATACTGGCATA-27	P15_T_B	Tumor	Before_treatment	4946	Malignant_cell	Malignant_cell	-0.0655004	-0.0498067	G1	Tumor_Before_treatment	0.162925
ATAGCGACGCGAGTAAACATTGGC-27	P15_T_B	Tumor	Before_treatment	6719	Malignant_cell	Malignant_cell	0.03586	-0.113515	S	Tumor_Before_treatment	0.0606726
ATAGCGACTATCAGCAACGTATCA-27	P15_T_B	Tumor	Before_treatment	4302	Malignant_cell	Malignant_cell	-0.0612494	-0.118586	G1	Tumor_Before_treatment	0.105885
ATCATTCCAAGGACACGCTCGGTA-27	P15_T_B	Tumor	Before_treatment	2859	Malignant_cell	Malignant_cell	0.0332119	0.15392	G2M	Tumor_Before_treatment	0.178772
ATCATTCCCACCTTACCAGATCTG-27	P15_T_B	Tumor	Before_treatment	4090	Malignant_cell	CD44+Malignant_cell	-0.0147371	-0.079131	G1	Tumor_Before_treatment	0.190184
ATCATTCCCGCTGATCTAGGATGA-27	P15_T_B	Tumor	Before_treatment	3317	Malignant_cell	Malignant_cell	0.501928	-0.0254088	S	Tumor_Before_treatment	0.136592
ATCATTCCGCCAAGACAGATCGCA-27	P15_T_B	Tumor	Before_treatment	4640	Malignant_cell	Malignant_cell	0.251917	0.192851	S	Tumor_Before_treatment	0.0638994
ATCCTGTAAATCCGTCATTGAGGA-27	P15_T_B	Tumor	Before_treatment	2645	Malignant_cell	Malignant_cell	-0.0399726	-0.0728191	G1	Tumor_Before_treatment	0.230539
ATCCTGTAATTGGCTCCAATGGAA-27	P15_T_B	Tumor	Before_treatment	4254	Malignant_cell	CD44+Malignant_cell	0.0448043	-0.0896675	S	Tumor_Before_treatment	0.213394
ATCCTGTAGAGCTGAATATCAGCA-27	P15_T_B	Tumor	Before_treatment	2794	Malignant_cell	Malignant_cell	0.0309444	0.0731159	G2M	Tumor_Before_treatment	0.0689472
ATCCTGTAGCGAGTAAAAGGACAC-27	P15_T_B	Tumor	Before_treatment	5744	Malignant_cell	CD44+Malignant_cell	0.40272	0.0714574	S	Tumor_Before_treatment	0.0625613
ATGCCTAAAAGGACACCCATCCTC-27	P15_T_B	Tumor	Before_treatment	2858	Malignant_cell	Malignant_cell	-0.0457923	-0.0723338	G1	Tumor_Before_treatment	0.146904
ATGCCTAAACACAGAAAGAGTCAA-27	P15_T_B	Tumor	Before_treatment	16314	Malignant_cell	CD44+Malignant_cell	0.0978519	0.0429407	S	Tumor_Before_treatment	0.199671
ATGCCTAAAGGCTAACCAATGGAA-27	P15_T_B	Tumor	Before_treatment	3691	Malignant_cell	Malignant_cell	0.0273273	-0.139897	S	Tumor_Before_treatment	0.139018
ATGCCTAAATCCTGTAAACTCACC-27	P15_T_B	Tumor	Before_treatment	7009	Malignant_cell	CD44+Malignant_cell	-0.0515047	-0.13826	G1	Tumor_Before_treatment	0.0240682
ATGCCTAAATGCCTAACCGAAGTA-27	P15_T_B	Tumor	Before_treatment	10381	Malignant_cell	CD44+Malignant_cell	0.255103	-0.0412992	S	Tumor_Before_treatment	0.0574095
ATGCCTAACACTTCGAACACAGAA-27	P15_T_B	Tumor	Before_treatment	3362	Malignant_cell	Malignant_cell	-0.123352	-0.108013	G1	Tumor_Before_treatment	0.24986
ATGCCTAACCAGTTCAAGGCTAAC-27	P15_T_B	Tumor	Before_treatment	1937	Malignant_cell	CD44+Malignant_cell	0.0765104	-0.0682382	S	Tumor_Before_treatment	0.0111145
ATGCCTAACCAGTTCATAGGATGA-27	P15_T_B	Tumor	Before_treatment	3124	Malignant_cell	CD44+Malignant_cell	0.0323694	-0.0943443	S	Tumor_Before_treatment	0.111727
ATGCCTAAGGAGAACACATACCAA-27	P15_T_B	Tumor	Before_treatment	4708	Malignant_cell	CD44+Malignant_cell	0.0695743	-0.0611908	S	Tumor_Before_treatment	0.00778261
ATGCCTAAGGTGCGAAAGGCTAAC-27	P15_T_B	Tumor	Before_treatment	1943	Malignant_cell	Malignant_cell	-0.0773385	-0.0453312	G1	Tumor_Before_treatment	0.105221
ATGCCTAAGTACGCAATCCGTCTA-27	P15_T_B	Tumor	Before_treatment	4329	Malignant_cell	Malignant_cell	0.0629644	0.0934555	G2M	Tumor_Before_treatment	0.112822
ATGCCTAATGAAGAGACAACCACA-27	P15_T_B	Tumor	Before_treatment	3332	Malignant_cell	Malignant_cell	0.0412699	-0.0919752	S	Tumor_Before_treatment	0.0304784
ATTGAGGAACGCTCGAGTACGCAA-27	P15_T_B	Tumor	Before_treatment	2484	Malignant_cell	Malignant_cell	-0.0488023	-0.112769	G1	Tumor_Before_treatment	0.0904059
ATTGAGGAAGCCATGCAAGGACAC-27	P15_T_B	Tumor	Before_treatment	2290	Malignant_cell	CD44+Malignant_cell	-0.082374	-0.109671	G1	Tumor_Before_treatment	0.345707
ATTGAGGAAGTCACTACGAACTTA-27	P15_T_B	Tumor	Before_treatment	3151	Malignant_cell	CD44+Malignant_cell	0.0195952	-0.0545873	S	Tumor_Before_treatment	0.29131
ATTGAGGAATCATTCCCCTAATCC-27	P15_T_B	Tumor	Before_treatment	2778	Malignant_cell	Malignant_cell	0.140844	-0.088566	S	Tumor_Before_treatment	0.176623
ATTGAGGACACCTTACGCCACATA-27	P15_T_B	Tumor	Before_treatment	9038	Malignant_cell	CD44+Malignant_cell	0.0288772	-0.116604	S	Tumor_Before_treatment	0.219421
ATTGAGGACAGCGTTAGAATCTGA-27	P15_T_B	Tumor	Before_treatment	3271	Malignant_cell	CD44+Malignant_cell	-0.0549937	-0.0695881	G1	Tumor_Before_treatment	0.0623292
ATTGAGGACGACTGGAATAGCGAC-27	P15_T_B	Tumor	Before_treatment	2976	Malignant_cell	Malignant_cell	-0.0161403	-0.110223	G1	Tumor_Before_treatment	0.0987607
ATTGAGGAGAATCTGACAATGGAA-27	P15_T_B	Tumor	Before_treatment	2616	Malignant_cell	CD44+Malignant_cell	0.0261664	-0.110924	S	Tumor_Before_treatment	0.209957
ATTGAGGAGGAGAACACCGTGAGA-27	P15_T_B	Tumor	Before_treatment	3653	Malignant_cell	CD44+Malignant_cell	0.106344	-0.0426903	S	Tumor_Before_treatment	0.289377
ATTGAGGATGGCTTCAGCTCGGTA-27	P15_T_B	Tumor	Before_treatment	2669	Malignant_cell	Malignant_cell	-0.0424303	-0.082767	G1	Tumor_Before_treatment	0.0127254
ATTGGCTCAAGGTACAGAATCTGA-27	P15_T_B	Tumor	Before_treatment	5243	Malignant_cell	Malignant_cell	0.131975	-0.0311219	S	Tumor_Before_treatment	0.163069
ATTGGCTCACACGACCCCGAAGTA-27	P15_T_B	Tumor	Before_treatment	2146	Malignant_cell	CD44+Malignant_cell	-0.072614	-0.137478	G1	Tumor_Before_treatment	-0.034338
ATTGGCTCACAGATTCCCGACAAC-27	P15_T_B	Tumor	Before_treatment	5263	Malignant_cell	CD44+Malignant_cell	-0.0035298	-0.10879	G1	Tumor_Before_treatment	0.299202
ATTGGCTCACGTATCAGGTGCGAA-27	P15_T_B	Tumor	Before_treatment	3091	Malignant_cell	Malignant_cell	-0.0655962	-0.0886836	G1	Tumor_Before_treatment	0.181337
ATTGGCTCAGCACCTCTCTTCACA-27	P15_T_B	Tumor	Before_treatment	3212	Malignant_cell	CD44+Malignant_cell	-0.0682073	-0.114216	G1	Tumor_Before_treatment	0.316779
ATTGGCTCCTCAATGACTCAATGA-27	P15_T_B	Tumor	Before_treatment	5757	Malignant_cell	CD44+Malignant_cell	0.126885	-0.0866388	S	Tumor_Before_treatment	0.220976
ATTGGCTCGATGAATCGAACAGGC-27	P15_T_B	Tumor	Before_treatment	4425	Malignant_cell	CD44+Malignant_cell	0.095097	-0.152961	S	Tumor_Before_treatment	0.0212441
ATTGGCTCGGTGCGAACCGAAGTA-27	P15_T_B	Tumor	Before_treatment	2397	Malignant_cell	Malignant_cell	-0.0890554	-0.11638	G1	Tumor_Before_treatment	0.22595
ATTGGCTCTGGAACAAAATCCGTC-27	P15_T_B	Tumor	Before_treatment	2843	Malignant_cell	Malignant_cell	0.0842373	-0.139156	S	Tumor_Before_treatment	0.104571
ATTGGCTCTGGAACAAAGTGGTCA-27	P15_T_B	Tumor	Before_treatment	3713	Malignant_cell	CD44+Malignant_cell	0.0538193	-0.0273389	S	Tumor_Before_treatment	-0.0279851
CAACCACAAAACATCGCAACCACA-27	P15_T_B	Tumor	Before_treatment	7215	Malignant_cell	CD44+Malignant_cell	-0.0860018	-0.0969274	G1	Tumor_Before_treatment	0.0297712
CAACCACAAACCGAGAAATGTTGC-27	P15_T_B	Tumor	Before_treatment	4638	Malignant_cell	Malignant_cell	-0.103365	-0.114925	G1	Tumor_Before_treatment	0.289798
CAACCACAAAGGACACAAGGTACA-27	P15_T_B	Tumor	Before_treatment	2415	Malignant_cell	Malignant_cell	-0.141597	-0.0307797	G1	Tumor_Before_treatment	0.03795
CAACCACAACAGCAGAATTGAGGA-27	P15_T_B	Tumor	Before_treatment	3240	Malignant_cell	CD44+Malignant_cell	0.137528	-0.0362211	S	Tumor_Before_treatment	0.0985966
CAACCACAATTGGCTCACGCTCGA-27	P15_T_B	Tumor	Before_treatment	3526	Malignant_cell	Malignant_cell	0.149862	-0.0221622	S	Tumor_Before_treatment	0.212821
CAACCACACGGATTGCCTGGCATA-27	P15_T_B	Tumor	Before_treatment	6964	Malignant_cell	Malignant_cell	0.288134	0.0508301	S	Tumor_Before_treatment	0.125609
CAACCACACTGTAGCCCTCAATGA-27	P15_T_B	Tumor	Before_treatment	5096	Malignant_cell	CD44+Malignant_cell	0.0385399	-0.0981253	S	Tumor_Before_treatment	0.130993
CAACCACAGATGAATCCCATCCTC-27	P15_T_B	Tumor	Before_treatment	4349	Malignant_cell	CD44+Malignant_cell	-0.0168171	-0.0216559	G1	Tumor_Before_treatment	0.0781016
CAACCACATGGAACAAAATCCGTC-27	P15_T_B	Tumor	Before_treatment	3524	Malignant_cell	Malignant_cell	-0.0113388	-0.11447	G1	Tumor_Before_treatment	0.228388
CAAGACTAAACGTGATGATGAATC-27	P15_T_B	Tumor	Before_treatment	2013	Malignant_cell	CD44+Malignant_cell	0.349712	0.0882939	S	Tumor_Before_treatment	0.136181
CAAGACTAACCTCCAAGGTGCGAA-27	P15_T_B	Tumor	Before_treatment	7756	Malignant_cell	CD44+Malignant_cell	-0.026225	-0.0432399	G1	Tumor_Before_treatment	0.0140513
CAAGACTACAGATCTGCGCTGATC-27	P15_T_B	Tumor	Before_treatment	4386	Malignant_cell	Malignant_cell	0.0373817	-0.0740913	S	Tumor_Before_treatment	0.205702
CAAGACTACAGCGTTAGACAGTGC-27	P15_T_B	Tumor	Before_treatment	2103	Malignant_cell	CD44+Malignant_cell	0.0508209	-0.147272	S	Tumor_Before_treatment	0.128105
CAAGACTACATCAAGTAAGACGGA-27	P15_T_B	Tumor	Before_treatment	2160	Malignant_cell	CD44+Malignant_cell	0.0869469	-0.0421541	S	Tumor_Before_treatment	0.203017
CAAGACTACCGACAACAATGTTGC-27	P15_T_B	Tumor	Before_treatment	3197	Malignant_cell	Malignant_cell	-0.0516005	0.00290459	G2M	Tumor_Before_treatment	0.0133979
CAAGACTACTGAGCCAAGCACCTC-27	P15_T_B	Tumor	Before_treatment	4157	Malignant_cell	Malignant_cell	0.189928	-0.0592191	S	Tumor_Before_treatment	0.138638
CAAGACTAGATAGACACCGAAGTA-27	P15_T_B	Tumor	Before_treatment	2525	Malignant_cell	CD44+Malignant_cell	0.0721554	-0.0782148	S	Tumor_Before_treatment	0.281285
CAAGACTAGCGAGTAATTCACGCA-27	P15_T_B	Tumor	Before_treatment	2403	Malignant_cell	CD44+Malignant_cell	0.00526167	-0.00197816	S	Tumor_Before_treatment	0.119955
CAAGACTAGTCGTAGAGCGAGTAA-27	P15_T_B	Tumor	Before_treatment	2948	Malignant_cell	Malignant_cell	0.0223255	-0.113228	S	Tumor_Before_treatment	0.0772316
CAAGACTATAGGATGACATACCAA-27	P15_T_B	Tumor	Before_treatment	4455	Malignant_cell	CD44+Malignant_cell	0.168874	-0.220527	S	Tumor_Before_treatment	0.0595383
CAAGACTATCCGTCTACGACACAC-27	P15_T_B	Tumor	Before_treatment	6314	Malignant_cell	CD44+Malignant_cell	-0.0492018	-0.101732	G1	Tumor_Before_treatment	0.389053
CAAGGAGCAAGGTACAGCCAAGAC-27	P15_T_B	Tumor	Before_treatment	3576	Malignant_cell	Malignant_cell	0.612889	-0.0288159	S	Tumor_Before_treatment	0.0759592
CAAGGAGCACCTCCAAGACAGTGC-27	P15_T_B	Tumor	Before_treatment	3768	Malignant_cell	CD44+Malignant_cell	0.0968659	-0.143143	S	Tumor_Before_treatment	0.100998
CAAGGAGCCCGACAACACGCTCGA-27	P15_T_B	Tumor	Before_treatment	3054	Malignant_cell	CD44+Malignant_cell	-0.122443	-0.106907	G1	Tumor_Before_treatment	0.090024
CAAGGAGCCGGATTGCGATGAATC-27	P15_T_B	Tumor	Before_treatment	4295	Malignant_cell	Malignant_cell	0.20894	0.0864509	S	Tumor_Before_treatment	0.284009
CAAGGAGCTTCACGCACAAGGAGC-27	P15_T_B	Tumor	Before_treatment	3481	Malignant_cell	Malignant_cell	-0.0404789	-0.125705	G1	Tumor_Before_treatment	0.165
CAATGGAAAAGGTACATCTTCACA-27	P15_T_B	Tumor	Before_treatment	2741	Malignant_cell	Malignant_cell	-0.0693215	0.0617932	G2M	Tumor_Before_treatment	0.0915249
CAATGGAAACAGCAGAACTATGCA-27	P15_T_B	Tumor	Before_treatment	1754	Malignant_cell	Malignant_cell	-0.0355902	-0.00746147	G1	Tumor_Before_treatment	0.0649238
CAATGGAAACCACTGTCCGACAAC-27	P15_T_B	Tumor	Before_treatment	9504	Malignant_cell	CD44+Malignant_cell	0.152056	-0.103114	S	Tumor_Before_treatment	0.181571
CAATGGAAAGATGTACCGGATTGC-27	P15_T_B	Tumor	Before_treatment	2845	Malignant_cell	CD44+Malignant_cell	0.0106768	-0.0697497	S	Tumor_Before_treatment	0.309091
CAATGGAAAGCACCTCAAGACGGA-27	P15_T_B	Tumor	Before_treatment	1833	Malignant_cell	Malignant_cell	-0.0946117	-0.0689214	G1	Tumor_Before_treatment	0.167098
CAATGGAAAGCCATGCCTGTAGCC-27	P15_T_B	Tumor	Before_treatment	2005	Malignant_cell	Malignant_cell	-0.0793073	-0.112132	G1	Tumor_Before_treatment	0.0828354
CAATGGAAAGTACAAGACACAGAA-27	P15_T_B	Tumor	Before_treatment	4748	Malignant_cell	CD44+Malignant_cell	-0.0153324	0.0266859	G2M	Tumor_Before_treatment	0.125247
CAATGGAAAGTACAAGAGTGGTCA-27	P15_T_B	Tumor	Before_treatment	2801	Malignant_cell	Malignant_cell	0.099994	-0.00720755	S	Tumor_Before_treatment	0.0722267
CAATGGAAAGTACAAGTGGAACAA-27	P15_T_B	Tumor	Before_treatment	4110	Malignant_cell	CD44+Malignant_cell	0.345593	0.0592986	S	Tumor_Before_treatment	0.234137
CAATGGAACAACCACAGACAGTGC-27	P15_T_B	Tumor	Before_treatment	1862	Malignant_cell	Malignant_cell	-0.0771557	-0.00967393	G1	Tumor_Before_treatment	0.0184781
CAATGGAACGGATTGCGAACAGGC-27	P15_T_B	Tumor	Before_treatment	2555	Malignant_cell	CD44+Malignant_cell	-0.0194142	-0.0315222	G1	Tumor_Before_treatment	0.0533525
CAATGGAACTAAGGTCGCTCGGTA-27	P15_T_B	Tumor	Before_treatment	4677	Malignant_cell	CD44+Malignant_cell	0.411562	0.0271144	S	Tumor_Before_treatment	0.0469188
CAATGGAAGCCACATACATACCAA-27	P15_T_B	Tumor	Before_treatment	4377	Malignant_cell	CD44+Malignant_cell	-0.160262	-0.084885	G1	Tumor_Before_treatment	0.176275
CAATGGAATTCACGCACACTTCGA-27	P15_T_B	Tumor	Before_treatment	6344	Malignant_cell	CD44+Malignant_cell	-0.0566861	-0.0461207	G1	Tumor_Before_treatment	0.187003
CACCTTACAACGTGATACACGACC-27	P15_T_B	Tumor	Before_treatment	6453	Malignant_cell	Malignant_cell	0.0750195	0.0269027	S	Tumor_Before_treatment	0.174073
CACCTTACAATGTTGCCAGCGTTA-27	P15_T_B	Tumor	Before_treatment	6821	Malignant_cell	Malignant_cell	0.0803968	-0.138726	S	Tumor_Before_treatment	0.179606
CACCTTACACACAGAAATCATTCC-27	P15_T_B	Tumor	Before_treatment	1777	Malignant_cell	Malignant_cell	-0.0676742	-0.0423973	G1	Tumor_Before_treatment	0.132373
CACCTTACACAGCAGACAGCGTTA-27	P15_T_B	Tumor	Before_treatment	4363	Malignant_cell	CD44+Malignant_cell	0.0298692	-0.088667	S	Tumor_Before_treatment	0.254261
CACCTTACACATTGGCGCTCGGTA-27	P15_T_B	Tumor	Before_treatment	1985	Malignant_cell	CD44+Malignant_cell	-0.0105885	-0.138956	G1	Tumor_Before_treatment	0.161049
CACCTTACACGCTCGACAGCGTTA-27	P15_T_B	Tumor	Before_treatment	3197	Malignant_cell	Malignant_cell	0.291862	0.0779392	S	Tumor_Before_treatment	0.0813376
CACCTTACATTGGCTCACATTGGC-27	P15_T_B	Tumor	Before_treatment	2706	Malignant_cell	CD44+Malignant_cell	0.061457	-0.0913216	S	Tumor_Before_treatment	-0.00263054
CACCTTACCCGAAGTAAAGGACAC-27	P15_T_B	Tumor	Before_treatment	2962	Malignant_cell	Malignant_cell	0.141949	-0.104446	S	Tumor_Before_treatment	0.131697
CACCTTACGCTAACGAACGTATCA-27	P15_T_B	Tumor	Before_treatment	2131	Malignant_cell	Malignant_cell	0.0122056	0.158458	G2M	Tumor_Before_treatment	0.0687985
CACCTTACGGAGAACACCTCTATC-27	P15_T_B	Tumor	Before_treatment	3996	Malignant_cell	CD44+Malignant_cell	0.0482843	-0.0477494	S	Tumor_Before_treatment	0.264542
CACCTTACGTACGCAACGCTGATC-27	P15_T_B	Tumor	Before_treatment	2494	Malignant_cell	CD44+Malignant_cell	-0.0268737	0.0163767	G2M	Tumor_Before_treatment	0.2804
CACCTTACGTCTGTCAGACAGTGC-27	P15_T_B	Tumor	Before_treatment	2653	Malignant_cell	Malignant_cell	0.120411	-0.102638	S	Tumor_Before_treatment	0.0119392
CACCTTACGTGTTCTAATCCTGTA-27	P15_T_B	Tumor	Before_treatment	4826	Malignant_cell	CD44+Malignant_cell	-0.0828291	-0.143817	G1	Tumor_Before_treatment	0.229958
CACCTTACGTGTTCTAATTGGCTC-27	P15_T_B	Tumor	Before_treatment	2840	Malignant_cell	CD44+Malignant_cell	0.009504	-0.057534	S	Tumor_Before_treatment	0.0649907
CACCTTACTAGGATGAAAGAGATC-27	P15_T_B	Tumor	Before_treatment	5425	Malignant_cell	Malignant_cell	0.274771	0.0248857	S	Tumor_Before_treatment	0.0485001
CACCTTACTAGGATGACCAGTTCA-27	P15_T_B	Tumor	Before_treatment	3868	Malignant_cell	CD44+Malignant_cell	0.0947901	-0.0879487	S	Tumor_Before_treatment	0.186626
CACCTTACTGAAGAGAGAACAGGC-27	P15_T_B	Tumor	Before_treatment	1967	Malignant_cell	Malignant_cell	-0.0647356	-0.0953162	G1	Tumor_Before_treatment	0.284876
CACTTCGAAAGGACACTAGGATGA-27	P15_T_B	Tumor	Before_treatment	2072	Malignant_cell	Malignant_cell	-0.134112	-0.00274353	G1	Tumor_Before_treatment	0.0469681
CACTTCGAAAGGTACATCTTCACA-27	P15_T_B	Tumor	Before_treatment	2600	Malignant_cell	Malignant_cell	-0.0407151	-0.0965704	G1	Tumor_Before_treatment	0.186131
CACTTCGAAATCCGTCGCCACATA-27	P15_T_B	Tumor	Before_treatment	5033	Malignant_cell	Malignant_cell	0.0456669	-0.0384892	S	Tumor_Before_treatment	0.200928
CACTTCGAACAAGCTAGAGTTAGC-27	P15_T_B	Tumor	Before_treatment	3380	Malignant_cell	CD44+Malignant_cell	-0.032083	-0.0261384	G1	Tumor_Before_treatment	0.0918926
CACTTCGAAGTCACTAACGCTCGA-27	P15_T_B	Tumor	Before_treatment	4627	Malignant_cell	Malignant_cell	-0.0431569	-0.0459938	G1	Tumor_Before_treatment	0.23147
CACTTCGACATACCAAGTACGCAA-27	P15_T_B	Tumor	Before_treatment	4991	Malignant_cell	Malignant_cell	0.0329616	-0.0151668	S	Tumor_Before_treatment	0.0358563
CACTTCGACCAGTTCACGACTGGA-27	P15_T_B	Tumor	Before_treatment	3954	Malignant_cell	Malignant_cell	0.0235443	-0.0778477	S	Tumor_Before_treatment	0.113372
CACTTCGACCGAAGTACCTCCTGA-27	P15_T_B	Tumor	Before_treatment	5624	Malignant_cell	CD44+Malignant_cell	0.0147608	-0.095722	S	Tumor_Before_treatment	0.136752
CACTTCGACCTAATCCTATCAGCA-27	P15_T_B	Tumor	Before_treatment	3651	Malignant_cell	CD44+Malignant_cell	-0.0138906	-0.13476	G1	Tumor_Before_treatment	0.0789574
CACTTCGACCTCTATCCAGCGTTA-27	P15_T_B	Tumor	Before_treatment	3120	Malignant_cell	CD44+Malignant_cell	-0.0967747	-0.0977081	G1	Tumor_Before_treatment	0.155418
CACTTCGACGAACTTACTAAGGTC-27	P15_T_B	Tumor	Before_treatment	3693	Malignant_cell	CD44+Malignant_cell	0.0135219	-0.085473	S	Tumor_Before_treatment	0.196027
CACTTCGACGCTGATCGCGAGTAA-27	P15_T_B	Tumor	Before_treatment	5724	Malignant_cell	Malignant_cell	0.0474319	-0.0916705	S	Tumor_Before_treatment	0.228818
CACTTCGAGAACAGGCGGAGAACA-27	P15_T_B	Tumor	Before_treatment	3206	Malignant_cell	Malignant_cell	-0.0477786	-0.0390008	G1	Tumor_Before_treatment	0.118911
CACTTCGAGAATCTGAGCTAACGA-27	P15_T_B	Tumor	Before_treatment	4986	Malignant_cell	CD44+Malignant_cell	0.0407494	-0.0964559	S	Tumor_Before_treatment	0.058352
CACTTCGAGCTAACGACATCAAGT-27	P15_T_B	Tumor	Before_treatment	2657	Malignant_cell	Malignant_cell	0.0104056	-0.0562204	S	Tumor_Before_treatment	0.112493
CACTTCGAGCTAACGACGACTGGA-27	P15_T_B	Tumor	Before_treatment	1749	Malignant_cell	Malignant_cell	-0.0441743	0.0309007	G2M	Tumor_Before_treatment	0.153428
CACTTCGATATCAGCAATCCTGTA-27	P15_T_B	Tumor	Before_treatment	5021	Malignant_cell	CD44+Malignant_cell	-0.00401336	-0.121585	G1	Tumor_Before_treatment	0.0388866
CACTTCGATCCGTCTACACCTTAC-27	P15_T_B	Tumor	Before_treatment	3260	Malignant_cell	CD44+Malignant_cell	-0.0479743	-0.0640299	G1	Tumor_Before_treatment	0.15566
CAGATCTGAATCCGTCATCCTGTA-27	P15_T_B	Tumor	Before_treatment	1970	Malignant_cell	Malignant_cell	-0.0130221	-0.110777	G1	Tumor_Before_treatment	0.212188
CAGATCTGAATCCGTCATTGGCTC-27	P15_T_B	Tumor	Before_treatment	4712	Malignant_cell	Malignant_cell	0.399536	0.134385	S	Tumor_Before_treatment	0.279211
CAGATCTGAATGTTGCAGATCGCA-27	P15_T_B	Tumor	Before_treatment	4166	Malignant_cell	Malignant_cell	0.00427517	-0.0593613	S	Tumor_Before_treatment	0.112467
CAGATCTGACCACTGTAGTACAAG-27	P15_T_B	Tumor	Before_treatment	2947	Malignant_cell	Malignant_cell	0.0437696	-0.0917757	S	Tumor_Before_treatment	0.199265
CAGATCTGACCACTGTCCAGTTCA-27	P15_T_B	Tumor	Before_treatment	12159	Malignant_cell	CD44+Malignant_cell	0.300114	0.173096	S	Tumor_Before_treatment	0.0931953
CAGATCTGAGTACAAGTGGCTTCA-27	P15_T_B	Tumor	Before_treatment	3416	Malignant_cell	CD44+Malignant_cell	0.0504868	-0.0797627	S	Tumor_Before_treatment	0.021053
CAGATCTGATCCTGTAGGTGCGAA-27	P15_T_B	Tumor	Before_treatment	2248	Malignant_cell	CD44+Malignant_cell	-0.0222277	-0.0235864	G1	Tumor_Before_treatment	0.189903
CAGATCTGATGCCTAAGCTAACGA-27	P15_T_B	Tumor	Before_treatment	4935	Malignant_cell	Malignant_cell	0.429991	-0.0478964	S	Tumor_Before_treatment	0.119923
CAGATCTGCAACCACACATCAAGT-27	P15_T_B	Tumor	Before_treatment	6537	Malignant_cell	CD44+Malignant_cell	0.156993	-0.035422	S	Tumor_Before_treatment	0.233463
CAGATCTGCCAGTTCAAAGAGATC-27	P15_T_B	Tumor	Before_treatment	7789	Malignant_cell	CD44+Malignant_cell	0.105285	-0.0474279	S	Tumor_Before_treatment	0.121156
CAGATCTGCCTAATCCCGCATACA-27	P15_T_B	Tumor	Before_treatment	3033	Malignant_cell	CD44+Malignant_cell	0.0980192	-0.0108105	S	Tumor_Before_treatment	0.236869
CAGATCTGCGCATACACCGACAAC-27	P15_T_B	Tumor	Before_treatment	16053	Malignant_cell	CD44+Malignant_cell	0.209707	-0.0419707	S	Tumor_Before_treatment	0.0432408
CAGATCTGCTCAATGATGAAGAGA-27	P15_T_B	Tumor	Before_treatment	3400	Malignant_cell	Malignant_cell	-0.0774794	-0.00338541	G1	Tumor_Before_treatment	0.0450617
CAGATCTGCTGGCATAAACGTGAT-27	P15_T_B	Tumor	Before_treatment	3289	Malignant_cell	Malignant_cell	0.00274973	-0.119406	S	Tumor_Before_treatment	-0.00951852
CAGATCTGCTGGCATATATCAGCA-27	P15_T_B	Tumor	Before_treatment	4004	Malignant_cell	CD44+Malignant_cell	-0.0488244	-0.0377006	G1	Tumor_Before_treatment	-0.0370124
CAGATCTGGAATCTGATGGTGGTA-27	P15_T_B	Tumor	Before_treatment	6563	Malignant_cell	Malignant_cell	0.195543	-0.0958502	S	Tumor_Before_treatment	0.102412
CAGATCTGGAGCTGAAACGCTCGA-27	P15_T_B	Tumor	Before_treatment	3614	Malignant_cell	Malignant_cell	0.181963	0.120237	S	Tumor_Before_treatment	0.25888
CAGATCTGGAGTTAGCCATACCAA-27	P15_T_B	Tumor	Before_treatment	3604	Malignant_cell	Malignant_cell	0.0795729	-0.0657286	S	Tumor_Before_treatment	0.262031
CAGATCTGGATGAATCAAGAGATC-27	P15_T_B	Tumor	Before_treatment	3823	Malignant_cell	CD44+Malignant_cell	0.013158	-0.117602	S	Tumor_Before_treatment	0.17362
CAGATCTGGCCAAGACGTGTTCTA-27	P15_T_B	Tumor	Before_treatment	2790	Malignant_cell	Malignant_cell	-0.125514	0.00731089	G2M	Tumor_Before_treatment	0.191461
CAGATCTGGCCACATACCGAAGTA-27	P15_T_B	Tumor	Before_treatment	5893	Malignant_cell	CD44+Malignant_cell	0.0950473	-0.0131113	S	Tumor_Before_treatment	0.228168
CAGATCTGTAGGATGAGCCAAGAC-27	P15_T_B	Tumor	Before_treatment	4448	Malignant_cell	CD44+Malignant_cell	0.0387759	-0.162059	S	Tumor_Before_treatment	0.157186
CAGATCTGTTCACGCACGACACAC-27	P15_T_B	Tumor	Before_treatment	5065	Malignant_cell	CD44+Malignant_cell	0.00942463	0.0154116	G2M	Tumor_Before_treatment	0.111709
CAGCGTTAAACGCTTAAGTCACTA-27	P15_T_B	Tumor	Before_treatment	4321	Malignant_cell	Malignant_cell	0.081149	-0.0774844	S	Tumor_Before_treatment	0.132022
CAGCGTTAAAGAGATCCCTCCTGA-27	P15_T_B	Tumor	Before_treatment	3806	Malignant_cell	Malignant_cell	0.0616004	-0.109937	S	Tumor_Before_treatment	0.137237
CAGCGTTAAATCCGTCAACTCACC-27	P15_T_B	Tumor	Before_treatment	5482	Malignant_cell	CD44+Malignant_cell	0.012713	-0.116122	S	Tumor_Before_treatment	0.162302
CAGCGTTAACAGATTCAACGCTTA-27	P15_T_B	Tumor	Before_treatment	3516	Malignant_cell	CD44+Malignant_cell	0.319913	0.0551443	S	Tumor_Before_treatment	0.263177
CAGCGTTAACAGCAGACCTAATCC-27	P15_T_B	Tumor	Before_treatment	2710	Malignant_cell	Malignant_cell	-0.0144107	-0.0674966	G1	Tumor_Before_treatment	0.045401
CAGCGTTAACGCTCGAATAGCGAC-27	P15_T_B	Tumor	Before_treatment	4249	Malignant_cell	Malignant_cell	0.109061	-0.192038	S	Tumor_Before_treatment	0.24853
CAGCGTTAAGATCGCAAGTCACTA-27	P15_T_B	Tumor	Before_treatment	1820	Malignant_cell	CD44+Malignant_cell	0.00947805	-0.0184741	S	Tumor_Before_treatment	0.114281
CAGCGTTAAGATGTACCTCAATGA-27	P15_T_B	Tumor	Before_treatment	6856	Malignant_cell	Malignant_cell	0.210008	-0.0911804	S	Tumor_Before_treatment	0.0458731
CAGCGTTAAGCAGGAAACACGACC-27	P15_T_B	Tumor	Before_treatment	2186	Malignant_cell	Malignant_cell	0.00197167	0.00610381	G2M	Tumor_Before_treatment	0.200482
CAGCGTTAAGTCACTAGGAGAACA-27	P15_T_B	Tumor	Before_treatment	2016	Malignant_cell	CD44+Malignant_cell	-0.0107282	-0.133054	G1	Tumor_Before_treatment	0.0368714
CAGCGTTACCAGTTCACCGACAAC-27	P15_T_B	Tumor	Before_treatment	2133	Malignant_cell	Malignant_cell	-0.0200125	-0.0619511	G1	Tumor_Before_treatment	0.202428
CAGCGTTACCGAAGTAAGATCGCA-27	P15_T_B	Tumor	Before_treatment	1728	Malignant_cell	Malignant_cell	0.000328222	-0.00160475	S	Tumor_Before_treatment	0.06936
CAGCGTTACGAACTTAACACAGAA-27	P15_T_B	Tumor	Before_treatment	7238	Malignant_cell	CD44+Malignant_cell	-0.0409129	-0.100274	G1	Tumor_Before_treatment	0.161235
CAGCGTTACGACTGGAATGCCTAA-27	P15_T_B	Tumor	Before_treatment	3981	Malignant_cell	Malignant_cell	-0.0571766	-0.176874	G1	Tumor_Before_treatment	0.230094
CAGCGTTACGCTGATCAACTCACC-27	P15_T_B	Tumor	Before_treatment	3207	Malignant_cell	CD44+Malignant_cell	0.0989408	-0.0838555	S	Tumor_Before_treatment	0.28812
CAGCGTTAGATAGACAAGAGTCAA-27	P15_T_B	Tumor	Before_treatment	2728	Malignant_cell	CD44+Malignant_cell	-0.0405863	-0.0383877	G1	Tumor_Before_treatment	0.118606
CAGCGTTAGCGAGTAACTGGCATA-27	P15_T_B	Tumor	Before_treatment	4492	Malignant_cell	CD44+Malignant_cell	-0.0828083	-0.0806645	G1	Tumor_Before_treatment	0.101101
CAGCGTTAGCTAACGAACTATGCA-27	P15_T_B	Tumor	Before_treatment	2256	Malignant_cell	Malignant_cell	-0.0410052	-0.0957471	G1	Tumor_Before_treatment	0.123203
CATACCAAAACGCTTACAGATCTG-27	P15_T_B	Tumor	Before_treatment	2987	Malignant_cell	CD44+Malignant_cell	-0.0740573	-0.113917	G1	Tumor_Before_treatment	0.0426269
CATACCAAAACGTGATCTGGCATA-27	P15_T_B	Tumor	Before_treatment	3550	Malignant_cell	Malignant_cell	-0.0945017	-0.0148422	G1	Tumor_Before_treatment	-0.0179445
CATACCAAAAGAGATCAGGCTAAC-27	P15_T_B	Tumor	Before_treatment	2064	Malignant_cell	Malignant_cell	-0.0765163	-0.153034	G1	Tumor_Before_treatment	0.236755
CATACCAAAAGGTACACAGATCTG-27	P15_T_B	Tumor	Before_treatment	1821	Malignant_cell	Malignant_cell	-0.0788164	0.0174394	G2M	Tumor_Before_treatment	0.0736582
CATACCAAACACGACCCTGGCATA-27	P15_T_B	Tumor	Before_treatment	3956	Malignant_cell	Malignant_cell	-0.0835484	-0.0392072	G1	Tumor_Before_treatment	0.144749
CATACCAAACATTGGCCCGAAGTA-27	P15_T_B	Tumor	Before_treatment	3563	Malignant_cell	CD44+Malignant_cell	0.245607	0.125918	S	Tumor_Before_treatment	0.0545817
CATACCAACAACCACAAAGGACAC-27	P15_T_B	Tumor	Before_treatment	3516	Malignant_cell	CD44+Malignant_cell	0.53649	0.0626942	S	Tumor_Before_treatment	0.212862
CATACCAACCAGTTCAGACAGTGC-27	P15_T_B	Tumor	Before_treatment	2781	Malignant_cell	CD44+Malignant_cell	-0.0549745	-0.149818	G1	Tumor_Before_treatment	-0.0158421
CATACCAACGACACACACTATGCA-27	P15_T_B	Tumor	Before_treatment	2922	Malignant_cell	CD44+Malignant_cell	0.0207033	-0.0452484	S	Tumor_Before_treatment	0.222613
CATACCAACGACACACAGGCTAAC-27	P15_T_B	Tumor	Before_treatment	4520	Malignant_cell	CD44+Malignant_cell	-0.00824925	-0.0998638	G1	Tumor_Before_treatment	0.141018
CATACCAACGGATTGCGACAGTGC-27	P15_T_B	Tumor	Before_treatment	6532	Malignant_cell	Malignant_cell	0.0545578	-0.09286	S	Tumor_Before_treatment	0.145048
CATACCAACTCAATGAGTACGCAA-27	P15_T_B	Tumor	Before_treatment	2167	Malignant_cell	Malignant_cell	-0.0852305	-0.0581759	G1	Tumor_Before_treatment	0.133039
CATACCAAGCCAAGACAGTGGTCA-27	P15_T_B	Tumor	Before_treatment	3214	Malignant_cell	CD44+Malignant_cell	0.209333	-0.119999	S	Tumor_Before_treatment	0.0728222
CATACCAAGCCACATAGTCTGTCA-27	P15_T_B	Tumor	Before_treatment	4395	Malignant_cell	CD44+Malignant_cell	-0.129819	-0.0245587	G1	Tumor_Before_treatment	0.0749765
CATACCAAGGTGCGAAAACGTGAT-27	P15_T_B	Tumor	Before_treatment	4265	Malignant_cell	CD44+Malignant_cell	-0.0402717	-0.0601486	G1	Tumor_Before_treatment	0.000164356
CATACCAAGTACGCAAATTGGCTC-27	P15_T_B	Tumor	Before_treatment	3479	Malignant_cell	CD44+Malignant_cell	0.261633	-0.0304462	S	Tumor_Before_treatment	0.0546915
CATACCAATGGTGGTACGACTGGA-27	P15_T_B	Tumor	Before_treatment	2603	Malignant_cell	Malignant_cell	0.209239	-0.0303469	S	Tumor_Before_treatment	0.0608096
CATCAAGTAACAACCACTCAATGA-27	P15_T_B	Tumor	Before_treatment	3952	Malignant_cell	CD44+Malignant_cell	0.0572522	-0.0578065	S	Tumor_Before_treatment	0.196372
CATCAAGTAACCGAGAAGCAGGAA-27	P15_T_B	Tumor	Before_treatment	3980	Malignant_cell	Malignant_cell	-0.0958642	-0.0920072	G1	Tumor_Before_treatment	0.0497159
CATCAAGTACAGATTCCACTTCGA-27	P15_T_B	Tumor	Before_treatment	2209	Malignant_cell	CD44+Malignant_cell	-0.00966862	-0.0839215	G1	Tumor_Before_treatment	0.194118
CATCAAGTACATTGGCCCTCCTGA-27	P15_T_B	Tumor	Before_treatment	6439	Malignant_cell	Malignant_cell	0.425744	0.0818646	S	Tumor_Before_treatment	0.307715
CATCAAGTACCACTGTCCTCCTGA-27	P15_T_B	Tumor	Before_treatment	3892	Malignant_cell	CD44+Malignant_cell	0.0339646	-0.0534891	S	Tumor_Before_treatment	-0.0655209
CATCAAGTACGCTCGAACATTGGC-27	P15_T_B	Tumor	Before_treatment	2680	Malignant_cell	CD44+Malignant_cell	-0.0160791	-0.0291396	G1	Tumor_Before_treatment	0.152773
CATCAAGTAGAGTCAAAGATGTAC-27	P15_T_B	Tumor	Before_treatment	1753	Malignant_cell	CD44+Malignant_cell	0.128252	-0.0208538	S	Tumor_Before_treatment	0.0962134
CATCAAGTAGATGTACTCTTCACA-27	P15_T_B	Tumor	Before_treatment	2517	Malignant_cell	Malignant_cell	-0.00568945	-0.0496231	G1	Tumor_Before_treatment	0.0613715
CATCAAGTAGCACCTCAGTGGTCA-27	P15_T_B	Tumor	Before_treatment	2567	Malignant_cell	Malignant_cell	-0.0522364	-0.0740104	G1	Tumor_Before_treatment	0.109195
CATCAAGTATCATTCCGCCACATA-27	P15_T_B	Tumor	Before_treatment	1913	Malignant_cell	Malignant_cell	-0.0399397	-0.0126011	G1	Tumor_Before_treatment	0.0171013
CATCAAGTATGCCTAAAATCCGTC-27	P15_T_B	Tumor	Before_treatment	2504	Malignant_cell	Malignant_cell	-0.0234262	-0.0975444	G1	Tumor_Before_treatment	0.0861458
CATCAAGTCAAGGAGCCGACTGGA-27	P15_T_B	Tumor	Before_treatment	1794	Malignant_cell	Malignant_cell	-0.0269402	-0.0178723	G1	Tumor_Before_treatment	0.0942859
CATCAAGTCAATGGAAACAAGCTA-27	P15_T_B	Tumor	Before_treatment	3480	Malignant_cell	CD44+Malignant_cell	0.0904693	-0.144488	S	Tumor_Before_treatment	0.119534
CATCAAGTCATCAAGTAGCACCTC-27	P15_T_B	Tumor	Before_treatment	7314	Malignant_cell	CD44+Malignant_cell	0.109623	-0.0355499	S	Tumor_Before_treatment	0.0495062
CATCAAGTGATGAATCATGCCTAA-27	P15_T_B	Tumor	Before_treatment	3577	Malignant_cell	Malignant_cell	-0.0504892	-0.0798588	G1	Tumor_Before_treatment	0.213339
CATCAAGTGCCACATACAGCGTTA-27	P15_T_B	Tumor	Before_treatment	2709	Malignant_cell	Malignant_cell	0.012093	-0.0480348	S	Tumor_Before_treatment	0.03089
CATCAAGTTTCACGCAATCATTCC-27	P15_T_B	Tumor	Before_treatment	4833	Malignant_cell	Malignant_cell	-0.017439	-0.0683991	G1	Tumor_Before_treatment	0.101137
CCAGTTCAAATCCGTCAAGGACAC-27	P15_T_B	Tumor	Before_treatment	3347	Malignant_cell	CD44+Malignant_cell	-0.0084917	-0.149506	G1	Tumor_Before_treatment	-0.0247763
CCAGTTCAATCATTCCCCTAATCC-27	P15_T_B	Tumor	Before_treatment	5035	Malignant_cell	Malignant_cell	0.551147	0.00692421	S	Tumor_Before_treatment	0.138007
CCAGTTCACACCTTACCAGCGTTA-27	P15_T_B	Tumor	Before_treatment	4672	Malignant_cell	Malignant_cell	0.487292	0.0870628	S	Tumor_Before_treatment	0.0109424
CCAGTTCACATCAAGTAGATGTAC-27	P15_T_B	Tumor	Before_treatment	3230	Malignant_cell	CD44+Malignant_cell	0.00161167	-0.11072	S	Tumor_Before_treatment	0.127779
CCAGTTCACGAACTTACCATCCTC-27	P15_T_B	Tumor	Before_treatment	3208	Malignant_cell	Malignant_cell	0.104616	-0.141074	S	Tumor_Before_treatment	0.145209
CCAGTTCACGCTGATCAGCACCTC-27	P15_T_B	Tumor	Before_treatment	1804	Malignant_cell	Malignant_cell	-0.063004	-0.039397	G1	Tumor_Before_treatment	0.0928409
CCAGTTCAGTCGTAGAAAGGTACA-27	P15_T_B	Tumor	Before_treatment	2408	Malignant_cell	Malignant_cell	0.0749915	-0.0478273	S	Tumor_Before_treatment	0.123567
CCAGTTCATCTTCACACCGTGAGA-27	P15_T_B	Tumor	Before_treatment	3187	Malignant_cell	CD44+Malignant_cell	-0.0115176	-0.0634511	G1	Tumor_Before_treatment	0.118303
CCAGTTCATGAAGAGAACGCTCGA-27	P15_T_B	Tumor	Before_treatment	3474	Malignant_cell	CD44+Malignant_cell	0.0547569	-0.0828682	S	Tumor_Before_treatment	0.194081
CCATCCTCAAACATCGCCGAAGTA-27	P15_T_B	Tumor	Before_treatment	5992	Malignant_cell	CD44+Malignant_cell	0.0166587	-0.10509	S	Tumor_Before_treatment	0.106383
CCATCCTCACGCTCGAGCTAACGA-27	P15_T_B	Tumor	Before_treatment	2753	Malignant_cell	CD44+Malignant_cell	0.0723697	-0.0829155	S	Tumor_Before_treatment	0.185586
CCATCCTCATTGAGGAGATGAATC-27	P15_T_B	Tumor	Before_treatment	2073	Malignant_cell	Malignant_cell	-0.0242733	-0.042752	G1	Tumor_Before_treatment	0.0430063
CCATCCTCCAACCACAACACGACC-27	P15_T_B	Tumor	Before_treatment	2704	Malignant_cell	Malignant_cell	0.289741	-0.0894365	S	Tumor_Before_treatment	0.0730667
CCATCCTCCAAGGAGCCAACCACA-27	P15_T_B	Tumor	Before_treatment	4034	Malignant_cell	CD44+Malignant_cell	0.103656	-0.0744588	S	Tumor_Before_treatment	0.104134
CCATCCTCCATCAAGTAGAGTCAA-27	P15_T_B	Tumor	Before_treatment	5144	Malignant_cell	Malignant_cell	0.246172	-0.0363312	S	Tumor_Before_treatment	0.148676
CCATCCTCCGCATACAAAGGACAC-27	P15_T_B	Tumor	Before_treatment	4511	Malignant_cell	Malignant_cell	0.082414	-0.0543205	S	Tumor_Before_treatment	0.19012
CCATCCTCCTCAATGACCATCCTC-27	P15_T_B	Tumor	Before_treatment	4041	Malignant_cell	CD44+Malignant_cell	0.019185	-0.0338344	S	Tumor_Before_treatment	0.180119
CCATCCTCGATAGACATGGAACAA-27	P15_T_B	Tumor	Before_treatment	3567	Malignant_cell	Malignant_cell	-0.0190766	-0.0270526	G1	Tumor_Before_treatment	0.0906567
CCATCCTCGTCTGTCAATGCCTAA-27	P15_T_B	Tumor	Before_treatment	3666	Malignant_cell	Malignant_cell	0.0049595	-0.0675237	S	Tumor_Before_treatment	0.205639
CCATCCTCTGGCTTCAAGGCTAAC-27	P15_T_B	Tumor	Before_treatment	4555	Malignant_cell	CD44+Malignant_cell	-0.111324	-0.127328	G1	Tumor_Before_treatment	0.242342
CCGAAGTAAGCAGGAAAGCCATGC-27	P15_T_B	Tumor	Before_treatment	4532	Malignant_cell	Malignant_cell	0.273863	0.0306195	S	Tumor_Before_treatment	0.202446
CCGAAGTAAGTGGTCAATAGCGAC-27	P15_T_B	Tumor	Before_treatment	3214	Malignant_cell	CD44+Malignant_cell	0.189501	-0.0727394	S	Tumor_Before_treatment	0.0860728
CCGAAGTAATGCCTAAACGCTCGA-27	P15_T_B	Tumor	Before_treatment	4160	Malignant_cell	CD44+Malignant_cell	-0.00917189	-0.093455	G1	Tumor_Before_treatment	0.19704
CCGAAGTACACTTCGAAGATGTAC-27	P15_T_B	Tumor	Before_treatment	3740	Malignant_cell	CD44+Malignant_cell	0.54337	0.15245	S	Tumor_Before_treatment	0.12381
CCGAAGTACAGCGTTAGTCTGTCA-27	P15_T_B	Tumor	Before_treatment	3705	Malignant_cell	CD44+Malignant_cell	-0.0240456	0.0131206	G2M	Tumor_Before_treatment	0.3179
CCGAAGTAGCCACATACAAGACTA-27	P15_T_B	Tumor	Before_treatment	4362	Malignant_cell	CD44+Malignant_cell	-0.0513959	-0.0707407	G1	Tumor_Before_treatment	0.107511
CCGAAGTAGGAGAACAACACGACC-27	P15_T_B	Tumor	Before_treatment	3785	Malignant_cell	Malignant_cell	-0.0325742	-0.0142184	G1	Tumor_Before_treatment	0.100122
CCGAAGTATGGAACAACTGGCATA-27	P15_T_B	Tumor	Before_treatment	2281	Malignant_cell	CD44+Malignant_cell	0.10382	-0.0819239	S	Tumor_Before_treatment	0.111917
CCGAAGTATGGTGGTAGCGAGTAA-27	P15_T_B	Tumor	Before_treatment	3550	Malignant_cell	CD44+Malignant_cell	-0.0388216	0.0630004	G2M	Tumor_Before_treatment	0.202184
CCGACAACAACAACCAGCCAAGAC-27	P15_T_B	Tumor	Before_treatment	3092	Malignant_cell	Malignant_cell	-0.0320823	-0.129568	G1	Tumor_Before_treatment	0.0938485
CCGACAACAACGTGATCAAGACTA-27	P15_T_B	Tumor	Before_treatment	7477	Malignant_cell	CD44+Malignant_cell	0.040833	-0.0383956	S	Tumor_Before_treatment	0.0113744
CCGACAACACGTATCAAACGTGAT-27	P15_T_B	Tumor	Before_treatment	2974	Malignant_cell	Malignant_cell	-0.005485	-0.115349	G1	Tumor_Before_treatment	-0.0366999
CCGACAACAGCAGGAATCTTCACA-27	P15_T_B	Tumor	Before_treatment	2893	Malignant_cell	CD44+Malignant_cell	-0.0374611	-0.085982	G1	Tumor_Before_treatment	0.256127
CCGACAACAGGCTAACAAGGACAC-27	P15_T_B	Tumor	Before_treatment	5086	Malignant_cell	Malignant_cell	-0.00653389	-0.0978222	G1	Tumor_Before_treatment	0.111259
CCGACAACATTGAGGACGACTGGA-27	P15_T_B	Tumor	Before_treatment	2114	Malignant_cell	Malignant_cell	-0.106921	-0.0326624	G1	Tumor_Before_treatment	0.0172466
CCGACAACCAAGACTACTGAGCCA-27	P15_T_B	Tumor	Before_treatment	3579	Malignant_cell	CD44+Malignant_cell	-0.00192022	-0.0629394	G1	Tumor_Before_treatment	0.18468
CCGACAACCATCAAGTAGTCACTA-27	P15_T_B	Tumor	Before_treatment	3282	Malignant_cell	CD44+Malignant_cell	0.0220602	-0.0941946	S	Tumor_Before_treatment	0.109797
CCGACAACCTCAATGACCTAATCC-27	P15_T_B	Tumor	Before_treatment	4882	Malignant_cell	Malignant_cell	-0.0919587	-0.102591	G1	Tumor_Before_treatment	0.317251
CCGACAACGCGAGTAAGAACAGGC-27	P15_T_B	Tumor	Before_treatment	5966	Malignant_cell	Malignant_cell	0.0987008	-0.0778949	S	Tumor_Before_treatment	0.218391
CCGACAACGCTAACGAGAATCTGA-27	P15_T_B	Tumor	Before_treatment	2514	Malignant_cell	Malignant_cell	-0.0398477	-0.0460996	G1	Tumor_Before_treatment	0.0905436
CCGACAACGCTCGGTACCGTGAGA-27	P15_T_B	Tumor	Before_treatment	3520	Malignant_cell	Malignant_cell	-0.0437192	0.0618511	G2M	Tumor_Before_treatment	0.0507564
CCGACAACGTGTTCTAATGCCTAA-27	P15_T_B	Tumor	Before_treatment	6562	Malignant_cell	Malignant_cell	0.0931017	-0.0537847	S	Tumor_Before_treatment	0.120534
CCGACAACTCCGTCTAATCATTCC-27	P15_T_B	Tumor	Before_treatment	4012	Malignant_cell	CD44+Malignant_cell	0.0112485	-0.0719553	S	Tumor_Before_treatment	0.189197
CCGTGAGAACGCTCGAAAGGACAC-27	P15_T_B	Tumor	Before_treatment	3625	Malignant_cell	CD44+Malignant_cell	-0.0667609	-0.152074	G1	Tumor_Before_treatment	-0.0156222
CCGTGAGACAGATCTGCTAAGGTC-27	P15_T_B	Tumor	Before_treatment	3247	Malignant_cell	Malignant_cell	0.0127898	-0.0672459	S	Tumor_Before_treatment	0.0991178
CCGTGAGACCTCCTGAACACGACC-27	P15_T_B	Tumor	Before_treatment	2349	Malignant_cell	Malignant_cell	0.0187261	-0.158546	S	Tumor_Before_treatment	0.172437
CCGTGAGACGACACACCGACACAC-27	P15_T_B	Tumor	Before_treatment	2941	Malignant_cell	CD44+Malignant_cell	-0.087742	-0.156841	G1	Tumor_Before_treatment	0.283088
CCGTGAGACGACTGGAAGTGGTCA-27	P15_T_B	Tumor	Before_treatment	7886	Malignant_cell	Malignant_cell	0.61345	0.096264	S	Tumor_Before_treatment	0.0788611
CCGTGAGACGGATTGCGGAGAACA-27	P15_T_B	Tumor	Before_treatment	6141	Malignant_cell	Malignant_cell	0.306796	0.0263436	S	Tumor_Before_treatment	0.0807378
CCGTGAGAGAGCTGAAACAGATTC-27	P15_T_B	Tumor	Before_treatment	2434	Malignant_cell	CD44+Malignant_cell	-0.103397	-0.0379878	G1	Tumor_Before_treatment	-0.00212542
CCGTGAGAGCCAAGACAGTGGTCA-27	P15_T_B	Tumor	Before_treatment	3534	Malignant_cell	Malignant_cell	0.137331	-0.0129775	S	Tumor_Before_treatment	0.209135
CCGTGAGAGCGAGTAACGAACTTA-27	P15_T_B	Tumor	Before_treatment	1786	Malignant_cell	Malignant_cell	-0.0883578	-0.0702191	G1	Tumor_Before_treatment	-0.00945539
CCGTGAGAGGAGAACAGCCAAGAC-27	P15_T_B	Tumor	Before_treatment	1729	Malignant_cell	CD44+Malignant_cell	-0.0794774	-0.0863945	G1	Tumor_Before_treatment	0.249671
CCGTGAGATCTTCACAATCATTCC-27	P15_T_B	Tumor	Before_treatment	5351	Malignant_cell	Malignant_cell	0.126547	-0.0446476	S	Tumor_Before_treatment	0.30243
CCTAATCCACACAGAAAATGTTGC-27	P15_T_B	Tumor	Before_treatment	3354	Malignant_cell	CD44+Malignant_cell	0.140317	-0.053019	S	Tumor_Before_treatment	0.0389095
CCTAATCCAGCACCTCCAATGGAA-27	P15_T_B	Tumor	Before_treatment	3788	Malignant_cell	CD44+Malignant_cell	0.0160956	-0.109283	S	Tumor_Before_treatment	0.0440864
CCTAATCCCAGCGTTACGAACTTA-27	P15_T_B	Tumor	Before_treatment	1765	Malignant_cell	CD44+Malignant_cell	0.749762	0.135917	S	Tumor_Before_treatment	0.0454946
CCTAATCCCATCAAGTGTACGCAA-27	P15_T_B	Tumor	Before_treatment	2932	Malignant_cell	Malignant_cell	0.0113972	-0.0759283	S	Tumor_Before_treatment	-0.0241869
CCTAATCCCCGACAACACCACTGT-27	P15_T_B	Tumor	Before_treatment	2907	Malignant_cell	CD44+Malignant_cell	-0.0376252	-0.0506479	G1	Tumor_Before_treatment	0.258762
CCTAATCCGCTAACGAAGTACAAG-27	P15_T_B	Tumor	Before_treatment	2195	Malignant_cell	CD44+Malignant_cell	-0.105951	0.0156051	G2M	Tumor_Before_treatment	0.126221
CCTAATCCGTCTGTCATGGCTTCA-27	P15_T_B	Tumor	Before_treatment	4223	Malignant_cell	Malignant_cell	0.122494	-0.102724	S	Tumor_Before_treatment	0.123162
CCTCCTGAAATCCGTCAGCAGGAA-27	P15_T_B	Tumor	Before_treatment	3046	Malignant_cell	Malignant_cell	0.198926	-0.0662846	S	Tumor_Before_treatment	-0.0320607
CCTCCTGAAATGTTGCACAGATTC-27	P15_T_B	Tumor	Before_treatment	4505	Malignant_cell	CD44+Malignant_cell	-0.00779675	-0.106655	G1	Tumor_Before_treatment	0.0894348
CCTCCTGAACACGACCACGCTCGA-27	P15_T_B	Tumor	Before_treatment	3077	Malignant_cell	CD44+Malignant_cell	-0.0133954	-0.0544285	G1	Tumor_Before_treatment	0.024936
CCTCCTGAAGAGTCAATGGAACAA-27	P15_T_B	Tumor	Before_treatment	3070	Malignant_cell	CD44+Malignant_cell	0.231431	-0.0862992	S	Tumor_Before_treatment	0.0185634
CCTCCTGAAGATCGCACCGTGAGA-27	P15_T_B	Tumor	Before_treatment	4959	Malignant_cell	CD44+Malignant_cell	-0.0460946	-0.0342792	G1	Tumor_Before_treatment	0.169135
CCTCCTGAAGATGTACCTGGCATA-27	P15_T_B	Tumor	Before_treatment	3952	Malignant_cell	Malignant_cell	-0.059368	-0.116767	G1	Tumor_Before_treatment	0.228629
CCTCCTGAATGCCTAAGTACGCAA-27	P15_T_B	Tumor	Before_treatment	2571	Malignant_cell	CD44+Malignant_cell	-0.0616554	-0.124216	G1	Tumor_Before_treatment	0.123484
CCTCCTGACCGACAACCGGATTGC-27	P15_T_B	Tumor	Before_treatment	3017	Malignant_cell	Malignant_cell	0.00594531	-0.0657481	S	Tumor_Before_treatment	0.211872
CCTCCTGACGCTGATCCTAAGGTC-27	P15_T_B	Tumor	Before_treatment	2563	Malignant_cell	CD44+Malignant_cell	-0.0789658	-0.146482	G1	Tumor_Before_treatment	0.282203
CCTCCTGACTAAGGTCCCATCCTC-27	P15_T_B	Tumor	Before_treatment	3308	Malignant_cell	Malignant_cell	-0.0835269	-0.0152165	G1	Tumor_Before_treatment	0.151006
CCTCCTGAGTCGTAGAATGCCTAA-27	P15_T_B	Tumor	Before_treatment	5154	Malignant_cell	CD44+Malignant_cell	-0.0164359	-0.120186	G1	Tumor_Before_treatment	0.0530284
CCTCCTGATCTTCACAGCTCGGTA-27	P15_T_B	Tumor	Before_treatment	6645	Malignant_cell	Malignant_cell	0.0616634	-0.0642674	S	Tumor_Before_treatment	0.00263866
CCTCTATCACCACTGTACACAGAA-27	P15_T_B	Tumor	Before_treatment	3917	Malignant_cell	Malignant_cell	0.440228	-0.0710888	S	Tumor_Before_treatment	0.11022
CCTCTATCACGCTCGAAACGCTTA-27	P15_T_B	Tumor	Before_treatment	3374	Malignant_cell	CD44+Malignant_cell	-0.0295219	-0.113338	G1	Tumor_Before_treatment	0.0554522
CCTCTATCATTGAGGAATCCTGTA-27	P15_T_B	Tumor	Before_treatment	3579	Malignant_cell	CD44+Malignant_cell	0.1044	-0.041992	S	Tumor_Before_treatment	0.373107
CCTCTATCCACCTTACACATTGGC-27	P15_T_B	Tumor	Before_treatment	1812	Malignant_cell	CD44+Malignant_cell	-0.00883119	-0.0749934	G1	Tumor_Before_treatment	0.00020163
CCTCTATCCACTTCGAACTATGCA-27	P15_T_B	Tumor	Before_treatment	4352	Malignant_cell	CD44+Malignant_cell	0.00716667	-0.145439	S	Tumor_Before_treatment	-0.0253403
CCTCTATCCATCAAGTAGCCATGC-27	P15_T_B	Tumor	Before_treatment	2768	Malignant_cell	Malignant_cell	0.138811	-0.0823589	S	Tumor_Before_treatment	0.105187
CCTCTATCGATAGACACTGAGCCA-27	P15_T_B	Tumor	Before_treatment	5820	Malignant_cell	Malignant_cell	0.233339	0.0897004	S	Tumor_Before_treatment	0.239759
CCTCTATCGGTGCGAAACAAGCTA-27	P15_T_B	Tumor	Before_treatment	3302	Malignant_cell	CD44+Malignant_cell	-0.0381961	0.0927351	G2M	Tumor_Before_treatment	-0.00983919
CGAACTTACAGCGTTAACGTATCA-27	P15_T_B	Tumor	Before_treatment	4149	Malignant_cell	CD44+Malignant_cell	0.0145429	-0.0503575	S	Tumor_Before_treatment	0.0753212
CGAACTTACTGGCATACATACCAA-27	P15_T_B	Tumor	Before_treatment	4112	Malignant_cell	CD44+Malignant_cell	0.023994	-0.111805	S	Tumor_Before_treatment	0.232369
CGAACTTAGAGCTGAAGTCGTAGA-27	P15_T_B	Tumor	Before_treatment	2418	Malignant_cell	Malignant_cell	-0.101498	-0.152068	G1	Tumor_Before_treatment	0.161045
CGAACTTAGCGAGTAAAACAACCA-27	P15_T_B	Tumor	Before_treatment	4224	Malignant_cell	CD44+Malignant_cell	-0.00185239	-0.0285381	G1	Tumor_Before_treatment	0.305917
CGACACACAACAACCAAATCCGTC-27	P15_T_B	Tumor	Before_treatment	3740	Malignant_cell	Malignant_cell	0.260853	0.00216957	S	Tumor_Before_treatment	0.171422
CGACACACACGCTCGAGCTCGGTA-27	P15_T_B	Tumor	Before_treatment	1832	Malignant_cell	Malignant_cell	0.201563	-0.004448	S	Tumor_Before_treatment	0.186471
CGACACACAGAGTCAACGAACTTA-27	P15_T_B	Tumor	Before_treatment	2946	Malignant_cell	CD44+Malignant_cell	-0.0686681	0.117837	G2M	Tumor_Before_treatment	0.107431
CGACACACAGGCTAACCTGGCATA-27	P15_T_B	Tumor	Before_treatment	4156	Malignant_cell	Malignant_cell	0.365565	0.0419851	S	Tumor_Before_treatment	0.146034
CGACACACCAGCGTTAAACGTGAT-27	P15_T_B	Tumor	Before_treatment	3393	Malignant_cell	CD44+Malignant_cell	0.058977	-0.0588754	S	Tumor_Before_treatment	0.275732
CGACACACCGACTGGAAAGGTACA-27	P15_T_B	Tumor	Before_treatment	7914	Malignant_cell	CD44+Malignant_cell	0.0544453	-0.0641408	S	Tumor_Before_treatment	0.175176
CGACACACCGCTGATCAACCGAGA-27	P15_T_B	Tumor	Before_treatment	5018	Malignant_cell	Malignant_cell	0.0897452	-0.13025	S	Tumor_Before_treatment	0.0813621
CGACACACGACAGTGCTAGGATGA-27	P15_T_B	Tumor	Before_treatment	3048	Malignant_cell	CD44+Malignant_cell	-0.141536	-0.0540477	G1	Tumor_Before_treatment	0.112082
CGACACACGAGCTGAAAATGTTGC-27	P15_T_B	Tumor	Before_treatment	6131	Malignant_cell	Malignant_cell	-0.0202345	-0.106323	G1	Tumor_Before_treatment	0.140147
CGACACACGATAGACAGTCTGTCA-27	P15_T_B	Tumor	Before_treatment	3508	Malignant_cell	Malignant_cell	0.432653	-0.0552368	S	Tumor_Before_treatment	0.0884023
CGACACACGCTCGGTAGGAGAACA-27	P15_T_B	Tumor	Before_treatment	4660	Malignant_cell	CD44+Malignant_cell	0.0848313	-0.091753	S	Tumor_Before_treatment	0.234749
CGACTGGAAACAACCAAACGTGAT-27	P15_T_B	Tumor	Before_treatment	7060	Malignant_cell	CD44+Malignant_cell	0.192565	-0.0488071	S	Tumor_Before_treatment	0.142381
CGACTGGAAACAACCAGCCACATA-27	P15_T_B	Tumor	Before_treatment	3788	Malignant_cell	CD44+Malignant_cell	0.0464667	-0.0826394	S	Tumor_Before_treatment	-0.0182492
CGACTGGAAATGTTGCTCCGTCTA-27	P15_T_B	Tumor	Before_treatment	2085	Malignant_cell	CD44+Malignant_cell	0.0482902	-0.00660975	S	Tumor_Before_treatment	0.215976
CGACTGGAACCTCCAACGACACAC-27	P15_T_B	Tumor	Before_treatment	2757	Malignant_cell	CD44+Malignant_cell	0.136477	-0.0909611	S	Tumor_Before_treatment	0.278656
CGACTGGAATGCCTAAACATTGGC-27	P15_T_B	Tumor	Before_treatment	3256	Malignant_cell	Malignant_cell	0.0682222	-0.114848	S	Tumor_Before_treatment	0.198177
CGACTGGACAACCACAACACGACC-27	P15_T_B	Tumor	Before_treatment	12702	Malignant_cell	CD44+Malignant_cell	0.153041	0.0273869	S	Tumor_Before_treatment	0.130187
CGACTGGACACTTCGACACTTCGA-27	P15_T_B	Tumor	Before_treatment	7535	Malignant_cell	CD44+Malignant_cell	0.146097	-0.0513879	S	Tumor_Before_treatment	0.120301
CGACTGGAGAGCTGAACACCTTAC-27	P15_T_B	Tumor	Before_treatment	2623	Malignant_cell	CD44+Malignant_cell	-0.0438155	-0.0697466	G1	Tumor_Before_treatment	0.183308
CGACTGGAGATAGACAACGCTCGA-27	P15_T_B	Tumor	Before_treatment	6190	Malignant_cell	CD44+Malignant_cell	0.158072	-0.0439563	S	Tumor_Before_treatment	0.112816
CGACTGGAGCTAACGACGGATTGC-27	P15_T_B	Tumor	Before_treatment	4809	Malignant_cell	Malignant_cell	-0.0734261	-0.102157	G1	Tumor_Before_treatment	0.0382063
CGACTGGAGCTCGGTAGCTAACGA-27	P15_T_B	Tumor	Before_treatment	5807	Malignant_cell	CD44+Malignant_cell	-0.0162493	-0.155181	G1	Tumor_Before_treatment	0.204924
CGACTGGATGGCTTCACAGATCTG-27	P15_T_B	Tumor	Before_treatment	4116	Malignant_cell	CD44+Malignant_cell	0.0628756	-0.0267365	S	Tumor_Before_treatment	0.122517
CGCATACAACACGACCCGAACTTA-27	P15_T_B	Tumor	Before_treatment	2466	Malignant_cell	Malignant_cell	-0.0677527	-0.0522414	G1	Tumor_Before_treatment	0.112218
CGCATACAACAGCAGAATCATTCC-27	P15_T_B	Tumor	Before_treatment	5157	Malignant_cell	CD44+Malignant_cell	0.203144	-0.0741283	S	Tumor_Before_treatment	0.0463406
CGCATACAAGATCGCAAGTGGTCA-27	P15_T_B	Tumor	Before_treatment	2827	Malignant_cell	CD44+Malignant_cell	0.0249535	-0.0522099	S	Tumor_Before_treatment	0.0740815
CGCATACAAGATCGCATCCGTCTA-27	P15_T_B	Tumor	Before_treatment	2980	Malignant_cell	Malignant_cell	0.194291	-0.0549122	S	Tumor_Before_treatment	0.125256
CGCATACAAGCAGGAAATCCTGTA-27	P15_T_B	Tumor	Before_treatment	2108	Malignant_cell	Malignant_cell	0.0521821	-0.13192	S	Tumor_Before_treatment	0.174796
CGCATACAAGCCATGCAGCAGGAA-27	P15_T_B	Tumor	Before_treatment	3533	Malignant_cell	Malignant_cell	-0.0700603	-0.0828811	G1	Tumor_Before_treatment	0.0279184
CGCATACACAAGGAGCGGTGCGAA-27	P15_T_B	Tumor	Before_treatment	3261	Malignant_cell	Malignant_cell	0.038805	-0.00751724	S	Tumor_Before_treatment	0.145886
CGCATACAGAGTTAGCACCTCCAA-27	P15_T_B	Tumor	Before_treatment	6491	Malignant_cell	CD44+Malignant_cell	0.260994	-0.0464215	S	Tumor_Before_treatment	0.235402
CGCATACAGCCACATAAACGCTTA-27	P15_T_B	Tumor	Before_treatment	6773	Malignant_cell	Malignant_cell	0.0583854	-0.111237	S	Tumor_Before_treatment	0.192682
CGCATACAGCTCGGTAGGAGAACA-27	P15_T_B	Tumor	Before_treatment	2838	Malignant_cell	Malignant_cell	0.146842	-0.124898	S	Tumor_Before_treatment	0.149731
CGCTGATCAACTCACCCAACCACA-27	P15_T_B	Tumor	Before_treatment	2764	Malignant_cell	Malignant_cell	-0.0658405	0.0117644	G2M	Tumor_Before_treatment	0.111011
CGCTGATCAGATCGCACAATGGAA-27	P15_T_B	Tumor	Before_treatment	5072	Malignant_cell	Malignant_cell	-0.0984448	-0.107947	G1	Tumor_Before_treatment	0.148488
CGCTGATCAGTACAAGACGCTCGA-27	P15_T_B	Tumor	Before_treatment	2226	Malignant_cell	Malignant_cell	-0.0707756	-0.0847688	G1	Tumor_Before_treatment	0.300035
CGCTGATCATTGAGGAACAGATTC-27	P15_T_B	Tumor	Before_treatment	2911	Malignant_cell	CD44+Malignant_cell	-0.0114111	-0.132022	G1	Tumor_Before_treatment	0.152113
CGCTGATCATTGAGGAGCCACATA-27	P15_T_B	Tumor	Before_treatment	2854	Malignant_cell	CD44+Malignant_cell	-0.0823806	-0.0678687	G1	Tumor_Before_treatment	0.118095
CGCTGATCCAAGGAGCAAGAGATC-27	P15_T_B	Tumor	Before_treatment	1903	Malignant_cell	Malignant_cell	0.0296058	-0.0914164	S	Tumor_Before_treatment	0.159445
CGCTGATCCACCTTACCGACACAC-27	P15_T_B	Tumor	Before_treatment	4237	Malignant_cell	CD44+Malignant_cell	0.0729386	0.179821	G2M	Tumor_Before_treatment	0.198781
CGCTGATCCAGCGTTATAGGATGA-27	P15_T_B	Tumor	Before_treatment	1853	Malignant_cell	Malignant_cell	-0.113582	0.0107153	G2M	Tumor_Before_treatment	0.119692
CGCTGATCCCATCCTCCAAGGAGC-27	P15_T_B	Tumor	Before_treatment	2500	Malignant_cell	Malignant_cell	0.234373	0.11015	S	Tumor_Before_treatment	0.18683
CGCTGATCCCGACAACCGACACAC-27	P15_T_B	Tumor	Before_treatment	5948	Malignant_cell	CD44+Malignant_cell	0.051518	-0.02497	S	Tumor_Before_treatment	0.101406
CGCTGATCCTAAGGTCTTCACGCA-27	P15_T_B	Tumor	Before_treatment	2368	Malignant_cell	CD44+Malignant_cell	0.0380459	-0.050779	S	Tumor_Before_treatment	0.152252
CGCTGATCCTCAATGACAATGGAA-27	P15_T_B	Tumor	Before_treatment	5403	Malignant_cell	CD44+Malignant_cell	0.0672388	-0.0512595	S	Tumor_Before_treatment	0.108805
CGCTGATCCTGAGCCAACACGACC-27	P15_T_B	Tumor	Before_treatment	3974	Malignant_cell	Malignant_cell	0.0425058	-0.0658935	S	Tumor_Before_treatment	0.101034
CGCTGATCCTGTAGCCAAGACGGA-27	P15_T_B	Tumor	Before_treatment	2289	Malignant_cell	CD44+Malignant_cell	-0.0769813	-0.0527662	G1	Tumor_Before_treatment	0.211025
CGCTGATCTCTTCACACGACTGGA-27	P15_T_B	Tumor	Before_treatment	3197	Malignant_cell	CD44+Malignant_cell	-0.0239223	-0.0281648	G1	Tumor_Before_treatment	0.118574
CGCTGATCTGAAGAGAACATTGGC-27	P15_T_B	Tumor	Before_treatment	2796	Malignant_cell	CD44+Malignant_cell	0.093662	0.0474701	S	Tumor_Before_treatment	0.123303
CGCTGATCTGGAACAAGATAGACA-27	P15_T_B	Tumor	Before_treatment	4572	Malignant_cell	CD44+Malignant_cell	0.0714066	-0.0175565	S	Tumor_Before_treatment	0.212371
CGGATTGCAAGGTACAAGCAGGAA-27	P15_T_B	Tumor	Before_treatment	7298	Malignant_cell	CD44+Malignant_cell	0.0150311	0.159494	G2M	Tumor_Before_treatment	0.241736
CGGATTGCAGAGTCAACCGTGAGA-27	P15_T_B	Tumor	Before_treatment	4764	Malignant_cell	Malignant_cell	-0.00570362	-0.0468214	G1	Tumor_Before_treatment	0.0648491
CGGATTGCAGTACAAGAGATGTAC-27	P15_T_B	Tumor	Before_treatment	3183	Malignant_cell	Malignant_cell	0.13144	-0.0220718	S	Tumor_Before_treatment	0.127798
CGGATTGCATAGCGACGTCGTAGA-27	P15_T_B	Tumor	Before_treatment	2931	Malignant_cell	Malignant_cell	-0.0977134	-0.10295	G1	Tumor_Before_treatment	0.0933071
CGGATTGCATGCCTAACAGATCTG-27	P15_T_B	Tumor	Before_treatment	4710	Malignant_cell	CD44+Malignant_cell	0.358394	-0.160527	S	Tumor_Before_treatment	-0.00168801
CGGATTGCCAACCACAATCATTCC-27	P15_T_B	Tumor	Before_treatment	2599	Malignant_cell	Malignant_cell	0.0620578	-0.0581509	S	Tumor_Before_treatment	0.0708402
CGGATTGCTATCAGCACCGACAAC-27	P15_T_B	Tumor	Before_treatment	3163	Malignant_cell	Malignant_cell	-0.034881	-0.115776	G1	Tumor_Before_treatment	0.0253141
CGGATTGCTCTTCACACCAGTTCA-27	P15_T_B	Tumor	Before_treatment	9125	Malignant_cell	CD44+Malignant_cell	-0.0411482	-0.112901	G1	Tumor_Before_treatment	0.089277
CTAAGGTCAACAACCAGATAGACA-27	P15_T_B	Tumor	Before_treatment	2777	Malignant_cell	Malignant_cell	0.125932	-0.0664657	S	Tumor_Before_treatment	0.0711875
CTAAGGTCAACCGAGAACATTGGC-27	P15_T_B	Tumor	Before_treatment	2529	Malignant_cell	CD44+Malignant_cell	0.265239	-0.13718	S	Tumor_Before_treatment	0.00913313
CTAAGGTCAACCGAGAATCCTGTA-27	P15_T_B	Tumor	Before_treatment	3670	Malignant_cell	CD44+Malignant_cell	0.142349	-0.0884696	S	Tumor_Before_treatment	0.169241
CTAAGGTCAACGCTTAATGCCTAA-27	P15_T_B	Tumor	Before_treatment	3997	Malignant_cell	CD44+Malignant_cell	-0.0560067	-0.0282702	G1	Tumor_Before_treatment	-0.019277
CTAAGGTCAACGCTTAGTCGTAGA-27	P15_T_B	Tumor	Before_treatment	1970	Malignant_cell	Malignant_cell	-0.0861149	-0.0158437	G1	Tumor_Before_treatment	0.000408565
CTAAGGTCAAGGTACATCCGTCTA-27	P15_T_B	Tumor	Before_treatment	2165	Malignant_cell	Malignant_cell	0.102562	0.0244999	S	Tumor_Before_treatment	-0.0222266
CTAAGGTCAGTACAAGAACGCTTA-27	P15_T_B	Tumor	Before_treatment	6676	Malignant_cell	CD44+Malignant_cell	0.299589	0.0469618	S	Tumor_Before_treatment	0.105842
CTAAGGTCAGTCACTAGTGTTCTA-27	P15_T_B	Tumor	Before_treatment	2934	Malignant_cell	Malignant_cell	0.0982818	-0.154957	S	Tumor_Before_treatment	0.109644
CTAAGGTCATAGCGACCCTCCTGA-27	P15_T_B	Tumor	Before_treatment	4526	Malignant_cell	Malignant_cell	-0.0170511	-0.101609	G1	Tumor_Before_treatment	-0.0298191
CTAAGGTCCCGACAACGAACAGGC-27	P15_T_B	Tumor	Before_treatment	3036	Malignant_cell	Malignant_cell	0.0581282	-0.127055	S	Tumor_Before_treatment	0.0712333
CTAAGGTCCCTCCTGACAACCACA-27	P15_T_B	Tumor	Before_treatment	3141	Malignant_cell	Malignant_cell	-0.0415614	-0.0424518	G1	Tumor_Before_treatment	0.0190211
CTAAGGTCGGAGAACAATTGGCTC-27	P15_T_B	Tumor	Before_treatment	4044	Malignant_cell	Malignant_cell	0.0908954	-0.0199856	S	Tumor_Before_treatment	0.150267
CTAAGGTCTATCAGCAAAGGTACA-27	P15_T_B	Tumor	Before_treatment	2486	Malignant_cell	Malignant_cell	0.0669718	0.00218403	S	Tumor_Before_treatment	0.159817
CTCAATGAACAGCAGACCGAAGTA-27	P15_T_B	Tumor	Before_treatment	5377	Malignant_cell	CD44+Malignant_cell	0.0646039	-0.11685	S	Tumor_Before_treatment	0.131928
CTCAATGAACCTCCAAGAGCTGAA-27	P15_T_B	Tumor	Before_treatment	3157	Malignant_cell	Malignant_cell	-0.0870968	-0.0237112	G1	Tumor_Before_treatment	-0.0716207
CTCAATGAACGCTCGAGAGCTGAA-27	P15_T_B	Tumor	Before_treatment	3516	Malignant_cell	Malignant_cell	-0.0382924	-0.0894527	G1	Tumor_Before_treatment	0.187135
CTCAATGAACGTATCACAATGGAA-27	P15_T_B	Tumor	Before_treatment	3871	Malignant_cell	Malignant_cell	0.217906	-0.0269767	S	Tumor_Before_treatment	0.232828
CTCAATGAAGATGTACATGCCTAA-27	P15_T_B	Tumor	Before_treatment	6360	Malignant_cell	Malignant_cell	-0.0428989	-0.0415967	G1	Tumor_Before_treatment	0.102646
CTCAATGAAGCCATGCACCTCCAA-27	P15_T_B	Tumor	Before_treatment	2920	Malignant_cell	CD44+Malignant_cell	-0.0494579	0.0404805	G2M	Tumor_Before_treatment	0.158226
CTCAATGACAAGGAGCGCCAAGAC-27	P15_T_B	Tumor	Before_treatment	3391	Malignant_cell	Malignant_cell	0.0820731	-0.0713754	S	Tumor_Before_treatment	0.141162
CTCAATGACAATGGAAGGAGAACA-27	P15_T_B	Tumor	Before_treatment	5232	Malignant_cell	CD44+Malignant_cell	-0.0589725	-0.126893	G1	Tumor_Before_treatment	0.0651537
CTCAATGACTCAATGAAATGTTGC-27	P15_T_B	Tumor	Before_treatment	2282	Malignant_cell	CD44+Malignant_cell	-0.0662817	0.014028	G2M	Tumor_Before_treatment	0.00325856
CTCAATGACTGGCATAATTGGCTC-27	P15_T_B	Tumor	Before_treatment	6732	Malignant_cell	CD44+Malignant_cell	0.0494661	-0.159335	S	Tumor_Before_treatment	0.0240811
CTCAATGAGACAGTGCTCCGTCTA-27	P15_T_B	Tumor	Before_treatment	2045	Malignant_cell	Malignant_cell	-0.0746804	-0.0919488	G1	Tumor_Before_treatment	0.124608
CTCAATGATAGGATGACATCAAGT-27	P15_T_B	Tumor	Before_treatment	3379	Malignant_cell	CD44+Malignant_cell	-0.0346302	-0.0395869	G1	Tumor_Before_treatment	0.202351
CTCAATGATTCACGCACAGATCTG-27	P15_T_B	Tumor	Before_treatment	2570	Malignant_cell	CD44+Malignant_cell	0.133445	-0.0539108	S	Tumor_Before_treatment	0.224451
CTGAGCCAAAACATCGTGGTGGTA-27	P15_T_B	Tumor	Before_treatment	2732	Malignant_cell	Malignant_cell	0.0599663	-0.0433277	S	Tumor_Before_treatment	0.11757
CTGAGCCAAACCGAGACCTCCTGA-27	P15_T_B	Tumor	Before_treatment	2188	Malignant_cell	CD44+Malignant_cell	-0.0852373	-0.128427	G1	Tumor_Before_treatment	-0.0620648
CTGAGCCAACCACTGTCATACCAA-27	P15_T_B	Tumor	Before_treatment	3243	Malignant_cell	Malignant_cell	-0.0288938	-0.125509	G1	Tumor_Before_treatment	0.157613
CTGAGCCAACCACTGTGACTAGTA-27	P15_T_B	Tumor	Before_treatment	3054	Malignant_cell	Malignant_cell	0.0821007	-0.0486286	S	Tumor_Before_treatment	0.454279
CTGAGCCAAGATCGCATAGGATGA-27	P15_T_B	Tumor	Before_treatment	2606	Malignant_cell	Malignant_cell	-0.0571726	-0.110621	G1	Tumor_Before_treatment	0.0316177
CTGAGCCAAGCACCTCGGAGAACA-27	P15_T_B	Tumor	Before_treatment	2325	Malignant_cell	CD44+Malignant_cell	-0.0108453	-0.0394353	G1	Tumor_Before_treatment	0.264869
CTGAGCCACAAGACTAGACTAGTA-27	P15_T_B	Tumor	Before_treatment	3157	Malignant_cell	Malignant_cell	0.346802	0.0294462	S	Tumor_Before_treatment	0.198096
CTGAGCCACAGATCTGCTGTAGCC-27	P15_T_B	Tumor	Before_treatment	2860	Malignant_cell	CD44+Malignant_cell	-0.0347874	-0.0848049	G1	Tumor_Before_treatment	0.136266
CTGAGCCACAGCGTTACCGAAGTA-27	P15_T_B	Tumor	Before_treatment	8661	Malignant_cell	CD44+Malignant_cell	0.176618	0.0510999	S	Tumor_Before_treatment	0.106664
CTGAGCCACCGAAGTACTGGCATA-27	P15_T_B	Tumor	Before_treatment	2769	Malignant_cell	CD44+Malignant_cell	-0.00188195	-0.0887003	G1	Tumor_Before_treatment	0.0685826
CTGAGCCACCTCTATCATCATTCC-27	P15_T_B	Tumor	Before_treatment	4664	Malignant_cell	Malignant_cell	0.154196	-0.080763	S	Tumor_Before_treatment	0.0820751
CTGAGCCACGACTGGAGTCTGTCA-27	P15_T_B	Tumor	Before_treatment	4843	Malignant_cell	Malignant_cell	0.0556426	-0.131855	S	Tumor_Before_treatment	0.330533
CTGAGCCAGAGTTAGCAGAGTCAA-27	P15_T_B	Tumor	Before_treatment	4265	Malignant_cell	Malignant_cell	0.100721	-0.0473926	S	Tumor_Before_treatment	0.214179
CTGAGCCATGGTGGTAAGATGTAC-27	P15_T_B	Tumor	Before_treatment	2393	Malignant_cell	Malignant_cell	0.011536	-0.108416	S	Tumor_Before_treatment	0.0990791
CTGAGCCATGGTGGTACACTTCGA-27	P15_T_B	Tumor	Before_treatment	2992	Malignant_cell	Malignant_cell	-0.103388	-0.00991111	G1	Tumor_Before_treatment	0.221422
CTGGCATAAATCCGTCGAGTTAGC-27	P15_T_B	Tumor	Before_treatment	3505	Malignant_cell	CD44+Malignant_cell	0.276482	0.0868968	S	Tumor_Before_treatment	-0.0619111
CTGGCATAAGTACAAGACGTATCA-27	P15_T_B	Tumor	Before_treatment	2578	Malignant_cell	Malignant_cell	-0.100651	-0.115355	G1	Tumor_Before_treatment	0.152509
CTGGCATAATGCCTAAAATCCGTC-27	P15_T_B	Tumor	Before_treatment	4947	Malignant_cell	Malignant_cell	0.0967098	0.00361842	S	Tumor_Before_treatment	0.121142
CTGGCATACACTTCGACGAACTTA-27	P15_T_B	Tumor	Before_treatment	4955	Malignant_cell	CD44+Malignant_cell	-0.151297	-0.0931885	G1	Tumor_Before_treatment	0.0719764
CTGGCATACGACACACCAAGACTA-27	P15_T_B	Tumor	Before_treatment	4849	Malignant_cell	CD44+Malignant_cell	-0.0127964	0.00293565	G2M	Tumor_Before_treatment	0.337465
CTGGCATACTGAGCCAAATCCGTC-27	P15_T_B	Tumor	Before_treatment	3256	Malignant_cell	Malignant_cell	0.0574285	-0.0487173	S	Tumor_Before_treatment	0.169191
CTGGCATAGCCACATACATACCAA-27	P15_T_B	Tumor	Before_treatment	5333	Malignant_cell	Malignant_cell	0.184083	0.0136909	S	Tumor_Before_treatment	0.169854
CTGTAGCCAACTCACCCAGATCTG-27	P15_T_B	Tumor	Before_treatment	2381	Malignant_cell	CD44+Malignant_cell	-0.0816786	-0.051032	G1	Tumor_Before_treatment	0.172824
CTGTAGCCAAGGACACAATGTTGC-27	P15_T_B	Tumor	Before_treatment	6199	Malignant_cell	Malignant_cell	0.0535062	-0.0721791	S	Tumor_Before_treatment	0.088249
CTGTAGCCACACAGAATCTTCACA-27	P15_T_B	Tumor	Before_treatment	1957	Malignant_cell	CD44+Malignant_cell	0.175312	-0.0573505	S	Tumor_Before_treatment	0.0992016
CTGTAGCCACATTGGCACCTCCAA-27	P15_T_B	Tumor	Before_treatment	3432	Malignant_cell	Malignant_cell	0.00282344	-0.0830903	S	Tumor_Before_treatment	0.303654
CTGTAGCCAGATCGCACGACACAC-27	P15_T_B	Tumor	Before_treatment	2337	Malignant_cell	CD44+Malignant_cell	0.0224043	-0.0823958	S	Tumor_Before_treatment	0.22983
CTGTAGCCAGCCATGCTTCACGCA-27	P15_T_B	Tumor	Before_treatment	2739	Malignant_cell	CD44+Malignant_cell	-0.028546	-0.056002	G1	Tumor_Before_treatment	0.104889
CTGTAGCCATGCCTAAGAATCTGA-27	P15_T_B	Tumor	Before_treatment	2248	Malignant_cell	CD44+Malignant_cell	-0.085277	0.00242922	G2M	Tumor_Before_treatment	-0.0707457
CTGTAGCCCAGCGTTAGCCACATA-27	P15_T_B	Tumor	Before_treatment	3299	Malignant_cell	Malignant_cell	0.00754471	-0.0936587	S	Tumor_Before_treatment	0.0878819
CTGTAGCCCATCAAGTGAGTTAGC-27	P15_T_B	Tumor	Before_treatment	1977	Malignant_cell	Malignant_cell	0.0524471	-0.120008	S	Tumor_Before_treatment	0.136739
CTGTAGCCGAGCTGAACCAGTTCA-27	P15_T_B	Tumor	Before_treatment	3124	Malignant_cell	CD44+Malignant_cell	0.0110399	0.0209535	G2M	Tumor_Before_treatment	0.0855308
CTGTAGCCGCCAAGACAATCCGTC-27	P15_T_B	Tumor	Before_treatment	2872	Malignant_cell	Malignant_cell	0.0299812	-0.096988	S	Tumor_Before_treatment	0.0905446
GAACAGGCAATCCGTCGCCAAGAC-27	P15_T_B	Tumor	Before_treatment	3991	Malignant_cell	Malignant_cell	0.0724308	-0.0562639	S	Tumor_Before_treatment	0.0433613
GAACAGGCACAGCAGAACCACTGT-27	P15_T_B	Tumor	Before_treatment	4995	Malignant_cell	Malignant_cell	0.0205765	-0.116213	S	Tumor_Before_treatment	0.0391456
GAACAGGCACCACTGTGCCACATA-27	P15_T_B	Tumor	Before_treatment	4662	Malignant_cell	Malignant_cell	0.518627	0.0405472	S	Tumor_Before_treatment	0.180552
GAACAGGCACCTCCAAATAGCGAC-27	P15_T_B	Tumor	Before_treatment	9942	Malignant_cell	CD44+Malignant_cell	0.0262148	-0.133983	S	Tumor_Before_treatment	0.0762661
GAACAGGCACTATGCAAAGACGGA-27	P15_T_B	Tumor	Before_treatment	4152	Malignant_cell	CD44+Malignant_cell	-0.0773273	-0.0761661	G1	Tumor_Before_treatment	0.191671
GAACAGGCATGCCTAAGAGCTGAA-27	P15_T_B	Tumor	Before_treatment	1898	Malignant_cell	Malignant_cell	0.0403488	-0.0535302	S	Tumor_Before_treatment	0.0541057
GAACAGGCGACTAGTATGGCTTCA-27	P15_T_B	Tumor	Before_treatment	2650	Malignant_cell	Malignant_cell	0.0601568	-0.105166	S	Tumor_Before_treatment	0.0256213
GAACAGGCGCTAACGAAATGTTGC-27	P15_T_B	Tumor	Before_treatment	2853	Malignant_cell	Malignant_cell	-0.0741851	-0.130332	G1	Tumor_Before_treatment	0.20569
GAACAGGCGTACGCAAGTCTGTCA-27	P15_T_B	Tumor	Before_treatment	4993	Malignant_cell	CD44+Malignant_cell	0.0423733	-0.131576	S	Tumor_Before_treatment	0.0422732
GAACAGGCGTCGTAGAGTCGTAGA-27	P15_T_B	Tumor	Before_treatment	4909	Malignant_cell	CD44+Malignant_cell	-0.0408845	-0.110646	G1	Tumor_Before_treatment	0.196504
GAACAGGCGTGTTCTACAATGGAA-27	P15_T_B	Tumor	Before_treatment	6142	Malignant_cell	Malignant_cell	0.0731692	-0.102906	S	Tumor_Before_treatment	0.000383647
GAATCTGAAACGTGATCAGCGTTA-27	P15_T_B	Tumor	Before_treatment	2408	Malignant_cell	CD44+Malignant_cell	-0.0253113	0.0454276	G2M	Tumor_Before_treatment	0.163848
GAATCTGAACTATGCACCGACAAC-27	P15_T_B	Tumor	Before_treatment	5095	Malignant_cell	CD44+Malignant_cell	0.100056	-0.0908218	S	Tumor_Before_treatment	0.0954378
GAATCTGAAGTCACTAGAGCTGAA-27	P15_T_B	Tumor	Before_treatment	1912	Malignant_cell	Malignant_cell	0.0700279	-0.0581828	S	Tumor_Before_treatment	0.240501
GAATCTGAAGTGGTCACTGTAGCC-27	P15_T_B	Tumor	Before_treatment	3098	Malignant_cell	CD44+Malignant_cell	-0.0319986	-0.0890381	G1	Tumor_Before_treatment	0.0926397
GAATCTGACAAGGAGCGACTAGTA-27	P15_T_B	Tumor	Before_treatment	4150	Malignant_cell	CD44+Malignant_cell	0.0387424	-0.00955254	S	Tumor_Before_treatment	0.157934
GAATCTGACACCTTACTATCAGCA-27	P15_T_B	Tumor	Before_treatment	10254	Malignant_cell	Malignant_cell	0.166317	-0.0872436	S	Tumor_Before_treatment	0.0777762
GAATCTGACCGACAACGGTGCGAA-27	P15_T_B	Tumor	Before_treatment	2924	Malignant_cell	Malignant_cell	0.127765	-0.0700688	S	Tumor_Before_treatment	0.231378
GAATCTGACCGACAACTAGGATGA-27	P15_T_B	Tumor	Before_treatment	2560	Malignant_cell	Malignant_cell	0.223845	0.296098	G2M	Tumor_Before_treatment	0.00748491
GAATCTGACGACACACGTCTGTCA-27	P15_T_B	Tumor	Before_treatment	11138	Malignant_cell	CD44+Malignant_cell	0.36328	-0.0507727	S	Tumor_Before_treatment	0.093934
GAATCTGACTGGCATACCTCTATC-27	P15_T_B	Tumor	Before_treatment	3980	Malignant_cell	Malignant_cell	0.0591265	0.00310543	S	Tumor_Before_treatment	0.091668
GAATCTGAGCCACATACGCATACA-27	P15_T_B	Tumor	Before_treatment	4031	Malignant_cell	CD44+Malignant_cell	0.471532	-0.0126819	S	Tumor_Before_treatment	0.188108
GAATCTGATATCAGCAATAGCGAC-27	P15_T_B	Tumor	Before_treatment	7070	Malignant_cell	Malignant_cell	0.609379	0.0623384	S	Tumor_Before_treatment	0.139549
GACAGTGCACACGACCATTGAGGA-27	P15_T_B	Tumor	Before_treatment	1857	Malignant_cell	Malignant_cell	0.0868788	-0.00197238	S	Tumor_Before_treatment	0.14052
GACAGTGCAGATGTACAACGTGAT-27	P15_T_B	Tumor	Before_treatment	2436	Malignant_cell	Malignant_cell	0.1479	-0.0356876	S	Tumor_Before_treatment	0.191997
GACAGTGCATAGCGACTGGTGGTA-27	P15_T_B	Tumor	Before_treatment	2972	Malignant_cell	Malignant_cell	-0.0412936	-0.0738819	G1	Tumor_Before_treatment	0.194586
GACAGTGCATCCTGTAATCCTGTA-27	P15_T_B	Tumor	Before_treatment	8457	Malignant_cell	CD44+Malignant_cell	0.0769072	-0.117502	S	Tumor_Before_treatment	0.125972
GACAGTGCCGGATTGCACAGCAGA-27	P15_T_B	Tumor	Before_treatment	4218	Malignant_cell	Malignant_cell	0.220429	0.0106985	S	Tumor_Before_treatment	0.205346
GACAGTGCGAACAGGCCATACCAA-27	P15_T_B	Tumor	Before_treatment	2221	Malignant_cell	Malignant_cell	-0.0616148	-0.0795105	G1	Tumor_Before_treatment	0.0699282
GACAGTGCGTGTTCTACAGATCTG-27	P15_T_B	Tumor	Before_treatment	4032	Malignant_cell	Malignant_cell	-0.0578967	-0.027222	G1	Tumor_Before_treatment	0.259628
GACAGTGCTCCGTCTAATTGGCTC-27	P15_T_B	Tumor	Before_treatment	2434	Malignant_cell	Malignant_cell	-0.000875901	-0.143946	G1	Tumor_Before_treatment	-0.0573684
GACTAGTAAAGAGATCAAGACGGA-27	P15_T_B	Tumor	Before_treatment	2801	Malignant_cell	Malignant_cell	-0.0809651	-0.102447	G1	Tumor_Before_treatment	0.0826731
GACTAGTAACACGACCCTCAATGA-27	P15_T_B	Tumor	Before_treatment	6778	Malignant_cell	Malignant_cell	-0.0661628	-0.132385	G1	Tumor_Before_treatment	0.168438
GACTAGTAAGATGTACTCTTCACA-27	P15_T_B	Tumor	Before_treatment	1805	Malignant_cell	CD44+Malignant_cell	-0.0984606	-0.0758154	G1	Tumor_Before_treatment	0.262286
GACTAGTACATCAAGTCTGTAGCC-27	P15_T_B	Tumor	Before_treatment	4691	Malignant_cell	CD44+Malignant_cell	0.35733	-0.00167687	S	Tumor_Before_treatment	0.104141
GACTAGTAGAGCTGAACACTTCGA-27	P15_T_B	Tumor	Before_treatment	6644	Malignant_cell	CD44+Malignant_cell	0.265615	0.0858748	S	Tumor_Before_treatment	0.145272
GACTAGTAGCGAGTAAAGTACAAG-27	P15_T_B	Tumor	Before_treatment	2427	Malignant_cell	CD44+Malignant_cell	-0.0161923	-0.0774373	G1	Tumor_Before_treatment	0.314595
GACTAGTAGGAGAACAAGTCACTA-27	P15_T_B	Tumor	Before_treatment	2727	Malignant_cell	Malignant_cell	0.0174467	0.00573187	S	Tumor_Before_treatment	0.214264
GACTAGTATGGAACAAAGCACCTC-27	P15_T_B	Tumor	Before_treatment	5516	Malignant_cell	Malignant_cell	0.0268515	-0.130808	S	Tumor_Before_treatment	0.130444
GACTAGTATGGAACAACATCAAGT-27	P15_T_B	Tumor	Before_treatment	4699	Malignant_cell	Malignant_cell	0.195114	-0.0603038	S	Tumor_Before_treatment	0.00371893
GACTAGTATGGAACAACCGAAGTA-27	P15_T_B	Tumor	Before_treatment	3595	Malignant_cell	CD44+Malignant_cell	0.276565	-0.036127	S	Tumor_Before_treatment	0.232077
GAGCTGAAAACGTGATCAATGGAA-27	P15_T_B	Tumor	Before_treatment	2207	Malignant_cell	Malignant_cell	-0.0348171	0.0735725	G2M	Tumor_Before_treatment	0.134167
GAGCTGAAAATCCGTCCCATCCTC-27	P15_T_B	Tumor	Before_treatment	2179	Malignant_cell	Malignant_cell	0.290449	-0.0274935	S	Tumor_Before_treatment	-0.0120738
GAGCTGAAACAGCAGAGTCGTAGA-27	P15_T_B	Tumor	Before_treatment	4020	Malignant_cell	CD44+Malignant_cell	-0.0666317	-0.108153	G1	Tumor_Before_treatment	0.0833174
GAGCTGAAACGTATCACCAGTTCA-27	P15_T_B	Tumor	Before_treatment	5654	Malignant_cell	CD44+Malignant_cell	0.26652	0.112168	S	Tumor_Before_treatment	0.202419
GAGCTGAAAGAGTCAAGTGTTCTA-27	P15_T_B	Tumor	Before_treatment	2734	Malignant_cell	Malignant_cell	-0.0651232	-0.0560174	G1	Tumor_Before_treatment	0.188383
GAGCTGAACACTTCGACCGAAGTA-27	P15_T_B	Tumor	Before_treatment	3249	Malignant_cell	Malignant_cell	-0.0208308	-0.153431	G1	Tumor_Before_treatment	-0.0163327
GAGCTGAACCTCCTGAAGATCGCA-27	P15_T_B	Tumor	Before_treatment	8812	Malignant_cell	Malignant_cell	0.130522	-0.0818555	S	Tumor_Before_treatment	0.0087325
GAGCTGAACGACACACAGTCACTA-27	P15_T_B	Tumor	Before_treatment	5246	Malignant_cell	CD44+Malignant_cell	0.0205563	-0.0381018	S	Tumor_Before_treatment	0.228561
GAGCTGAACGCATACAACTATGCA-27	P15_T_B	Tumor	Before_treatment	3692	Malignant_cell	CD44+Malignant_cell	0.244938	-0.0188406	S	Tumor_Before_treatment	0.16225
GAGCTGAAGACTAGTAAACAACCA-27	P15_T_B	Tumor	Before_treatment	4940	Malignant_cell	CD44+Malignant_cell	0.054646	0.0101392	S	Tumor_Before_treatment	0.125705
GAGCTGAAGTACGCAACCGAAGTA-27	P15_T_B	Tumor	Before_treatment	2918	Malignant_cell	CD44+Malignant_cell	0.048415	-0.069043	S	Tumor_Before_treatment	0.39486
GAGCTGAATATCAGCACAAGGAGC-27	P15_T_B	Tumor	Before_treatment	3077	Malignant_cell	Malignant_cell	0.0818761	-0.125034	S	Tumor_Before_treatment	0.0748863
GAGTTAGCACAGCAGAGATAGACA-27	P15_T_B	Tumor	Before_treatment	3168	Malignant_cell	CD44+Malignant_cell	0.00268254	-0.121332	S	Tumor_Before_treatment	0.0269642
GAGTTAGCCAAGACTAGCTAACGA-27	P15_T_B	Tumor	Before_treatment	5586	Malignant_cell	Malignant_cell	0.0230541	-0.12239	S	Tumor_Before_treatment	0.117799
GAGTTAGCCAGATCTGAGGCTAAC-27	P15_T_B	Tumor	Before_treatment	6475	Malignant_cell	CD44+Malignant_cell	0.279929	0.0781161	S	Tumor_Before_treatment	0.0896443
GAGTTAGCCTCAATGAACCACTGT-27	P15_T_B	Tumor	Before_treatment	3826	Malignant_cell	CD44+Malignant_cell	-0.0302053	-0.0919239	G1	Tumor_Before_treatment	0.211849
GAGTTAGCCTGAGCCACTGGCATA-27	P15_T_B	Tumor	Before_treatment	3776	Malignant_cell	CD44+Malignant_cell	0.0440311	-0.111275	S	Tumor_Before_treatment	0.347606
GAGTTAGCCTGTAGCCCTAAGGTC-27	P15_T_B	Tumor	Before_treatment	2975	Malignant_cell	Malignant_cell	0.00324646	-0.0886729	S	Tumor_Before_treatment	0.201897
GAGTTAGCGACTAGTAACCTCCAA-27	P15_T_B	Tumor	Before_treatment	4799	Malignant_cell	CD44+Malignant_cell	-0.0757265	-0.119641	G1	Tumor_Before_treatment	0.0622333
GAGTTAGCGAGTTAGCCGGATTGC-27	P15_T_B	Tumor	Before_treatment	2693	Malignant_cell	Malignant_cell	0.0504499	-0.00873039	S	Tumor_Before_treatment	-0.117861
GAGTTAGCGATGAATCACCTCCAA-27	P15_T_B	Tumor	Before_treatment	2641	Malignant_cell	Malignant_cell	0.127243	-0.126255	S	Tumor_Before_treatment	0.164109
GAGTTAGCGTCTGTCAAAACATCG-27	P15_T_B	Tumor	Before_treatment	6050	Malignant_cell	CD44+Malignant_cell	0.221318	0.0227383	S	Tumor_Before_treatment	0.16383
GAGTTAGCTGAAGAGAGAACAGGC-27	P15_T_B	Tumor	Before_treatment	2951	Malignant_cell	CD44+Malignant_cell	-0.066106	-0.125656	G1	Tumor_Before_treatment	0.000859868
GAGTTAGCTTCACGCAAATGTTGC-27	P15_T_B	Tumor	Before_treatment	2389	Malignant_cell	CD44+Malignant_cell	-0.0352158	-0.0610928	G1	Tumor_Before_treatment	0.192532
GAGTTAGCTTCACGCACCAGTTCA-27	P15_T_B	Tumor	Before_treatment	1990	Malignant_cell	Malignant_cell	-0.0401667	-0.104065	G1	Tumor_Before_treatment	0.0118124
GATAGACAAAGAGATCAACTCACC-27	P15_T_B	Tumor	Before_treatment	3496	Malignant_cell	CD44+Malignant_cell	0.0295274	-0.00345915	S	Tumor_Before_treatment	0.273729
GATAGACAACCACTGTTGAAGAGA-27	P15_T_B	Tumor	Before_treatment	4876	Malignant_cell	CD44+Malignant_cell	0.132984	-0.118595	S	Tumor_Before_treatment	0.0762307
GATAGACACAAGACTAGAGTTAGC-27	P15_T_B	Tumor	Before_treatment	2436	Malignant_cell	CD44+Malignant_cell	-0.0172398	0.0470927	G2M	Tumor_Before_treatment	0.106999
GATAGACACCGACAACAACTCACC-27	P15_T_B	Tumor	Before_treatment	2640	Malignant_cell	CD44+Malignant_cell	-0.000445693	-0.0475007	G1	Tumor_Before_treatment	0.0619147
GATAGACACCGTGAGAGATGAATC-27	P15_T_B	Tumor	Before_treatment	5136	Malignant_cell	CD44+Malignant_cell	-0.052655	-0.0956107	G1	Tumor_Before_treatment	0.25707
GATAGACACTGAGCCACGGATTGC-27	P15_T_B	Tumor	Before_treatment	3624	Malignant_cell	Malignant_cell	-0.0923202	-0.130029	G1	Tumor_Before_treatment	0.0514126
GATAGACACTGGCATACGACTGGA-27	P15_T_B	Tumor	Before_treatment	3433	Malignant_cell	Malignant_cell	0.0475676	-0.0168523	S	Tumor_Before_treatment	0.302462
GATAGACAGACAGTGCCAAGGAGC-27	P15_T_B	Tumor	Before_treatment	7174	Malignant_cell	Malignant_cell	0.182474	-0.0698322	S	Tumor_Before_treatment	0.125833
GATAGACAGATGAATCCGACACAC-27	P15_T_B	Tumor	Before_treatment	3419	Malignant_cell	CD44+Malignant_cell	0.225467	0.00927668	S	Tumor_Before_treatment	0.0663504
GATAGACAGTACGCAAGCGAGTAA-27	P15_T_B	Tumor	Before_treatment	6208	Malignant_cell	CD44+Malignant_cell	0.00147068	-0.0397332	S	Tumor_Before_treatment	0.215181
GATAGACATATCAGCACCGTGAGA-27	P15_T_B	Tumor	Before_treatment	2285	Malignant_cell	Malignant_cell	-0.0278795	-0.0231863	G1	Tumor_Before_treatment	0.162344
GATGAATCAAGACGGATGGTGGTA-27	P15_T_B	Tumor	Before_treatment	5108	Malignant_cell	CD44+Malignant_cell	-0.0574822	-0.0762555	G1	Tumor_Before_treatment	0.124995
GATGAATCAAGGACACCCAGTTCA-27	P15_T_B	Tumor	Before_treatment	3687	Malignant_cell	CD44+Malignant_cell	0.0538555	-0.0347127	S	Tumor_Before_treatment	-0.00114239
GATGAATCACGCTCGAAATCCGTC-27	P15_T_B	Tumor	Before_treatment	1985	Malignant_cell	Malignant_cell	0.0244397	-0.0771906	S	Tumor_Before_treatment	0.0669772
GATGAATCACGCTCGACAAGACTA-27	P15_T_B	Tumor	Before_treatment	3106	Malignant_cell	Malignant_cell	0.056808	-0.138651	S	Tumor_Before_treatment	0.0914775
GATGAATCATTGAGGAGCTAACGA-27	P15_T_B	Tumor	Before_treatment	4731	Malignant_cell	CD44+Malignant_cell	0.446242	0.142207	S	Tumor_Before_treatment	0.139892
GATGAATCGAATCTGAGCCAAGAC-27	P15_T_B	Tumor	Before_treatment	3270	Malignant_cell	CD44+Malignant_cell	0.0270801	-0.136226	S	Tumor_Before_treatment	0.00435649
GATGAATCGTACGCAAAATCCGTC-27	P15_T_B	Tumor	Before_treatment	3067	Malignant_cell	Malignant_cell	-0.0142143	-0.114344	G1	Tumor_Before_treatment	0.142457
GATGAATCTGGTGGTACTCAATGA-27	P15_T_B	Tumor	Before_treatment	2245	Malignant_cell	CD44+Malignant_cell	-0.080661	-0.0895533	G1	Tumor_Before_treatment	0.296732
GCCAAGACACAGATTCAATGTTGC-27	P15_T_B	Tumor	Before_treatment	6385	Malignant_cell	CD44+Malignant_cell	-0.0344007	-0.0258106	G1	Tumor_Before_treatment	0.0962423
GCCAAGACACTATGCAAAACATCG-27	P15_T_B	Tumor	Before_treatment	4096	Malignant_cell	CD44+Malignant_cell	0.409054	0.0891196	S	Tumor_Before_treatment	0.287421
GCCAAGACAGCACCTCAACGTGAT-27	P15_T_B	Tumor	Before_treatment	2043	Malignant_cell	Malignant_cell	-0.0536685	-0.0774886	G1	Tumor_Before_treatment	0.0302591
GCCAAGACATAGCGACCCGTGAGA-27	P15_T_B	Tumor	Before_treatment	6485	Malignant_cell	Malignant_cell	0.625774	0.315796	S	Tumor_Before_treatment	0.0757317
GCCAAGACATTGAGGAAACAACCA-27	P15_T_B	Tumor	Before_treatment	3148	Malignant_cell	CD44+Malignant_cell	0.0477358	-0.0667339	S	Tumor_Before_treatment	0.18363
GCCAAGACCAAGACTAGAGCTGAA-27	P15_T_B	Tumor	Before_treatment	9511	Malignant_cell	CD44+Malignant_cell	-0.0281909	0.185963	G2M	Tumor_Before_treatment	0.165688
GCCAAGACCACCTTACCGCATACA-27	P15_T_B	Tumor	Before_treatment	6731	Malignant_cell	CD44+Malignant_cell	-0.0487119	-0.0905811	G1	Tumor_Before_treatment	0.0876861
GCCAAGACCATCAAGTTCTTCACA-27	P15_T_B	Tumor	Before_treatment	3762	Malignant_cell	CD44+Malignant_cell	0.194588	-0.0583917	S	Tumor_Before_treatment	0.167861
GCCAAGACCGAACTTAGTACGCAA-27	P15_T_B	Tumor	Before_treatment	2317	Malignant_cell	CD44+Malignant_cell	0.087937	-0.0138572	S	Tumor_Before_treatment	0.115749
GCCAAGACCTCAATGACGACACAC-27	P15_T_B	Tumor	Before_treatment	5384	Malignant_cell	Malignant_cell	0.0350953	-0.0968561	S	Tumor_Before_treatment	0.232546
GCCAAGACCTGTAGCCGAGCTGAA-27	P15_T_B	Tumor	Before_treatment	4324	Malignant_cell	Malignant_cell	-0.0452317	-0.0679329	G1	Tumor_Before_treatment	0.178286
GCCAAGACGAGCTGAAGCTAACGA-27	P15_T_B	Tumor	Before_treatment	3028	Malignant_cell	Malignant_cell	0.014699	0.0174462	G2M	Tumor_Before_treatment	0.0394263
GCCAAGACGAGTTAGCAACCGAGA-27	P15_T_B	Tumor	Before_treatment	3797	Malignant_cell	CD44+Malignant_cell	0.0148083	-0.00361364	S	Tumor_Before_treatment	0.199759
GCCAAGACGAGTTAGCACAAGCTA-27	P15_T_B	Tumor	Before_treatment	6334	Malignant_cell	Malignant_cell	0.103285	-0.00739824	S	Tumor_Before_treatment	0.0305514
GCCAAGACGATAGACAAGATCGCA-27	P15_T_B	Tumor	Before_treatment	3592	Malignant_cell	CD44+Malignant_cell	0.0888027	-0.112145	S	Tumor_Before_treatment	0.0105083
GCCAAGACGCTCGGTAAAACATCG-27	P15_T_B	Tumor	Before_treatment	4225	Malignant_cell	Malignant_cell	0.151455	-0.0884122	S	Tumor_Before_treatment	0.164932
GCCAAGACTCTTCACACCAGTTCA-27	P15_T_B	Tumor	Before_treatment	3908	Malignant_cell	Malignant_cell	-0.00769963	-0.117903	G1	Tumor_Before_treatment	-0.0165201
GCCAAGACTGAAGAGACCTAATCC-27	P15_T_B	Tumor	Before_treatment	1711	Malignant_cell	CD44+Malignant_cell	0.00789332	-0.0341908	S	Tumor_Before_treatment	0.127707
GCCAAGACTGGAACAAGGTGCGAA-27	P15_T_B	Tumor	Before_treatment	5101	Malignant_cell	Malignant_cell	0.0337011	-0.0508438	S	Tumor_Before_treatment	0.0811962
GCCACATAAACCGAGATGGAACAA-27	P15_T_B	Tumor	Before_treatment	3002	Malignant_cell	Malignant_cell	-0.130462	-0.0325885	G1	Tumor_Before_treatment	0.144188
GCCACATAACAAGCTACAACCACA-27	P15_T_B	Tumor	Before_treatment	1808	Malignant_cell	CD44+Malignant_cell	0.00207084	-0.104689	S	Tumor_Before_treatment	0.207586
GCCACATAAGATGTACGTCGTAGA-27	P15_T_B	Tumor	Before_treatment	2048	Malignant_cell	Malignant_cell	-0.0326242	-0.0904084	G1	Tumor_Before_treatment	0.173528
GCCACATAAGTACAAGACAAGCTA-27	P15_T_B	Tumor	Before_treatment	3961	Malignant_cell	Malignant_cell	-0.0266698	-0.0322049	G1	Tumor_Before_treatment	0.08028
GCCACATACAGATCTGGCCACATA-27	P15_T_B	Tumor	Before_treatment	2499	Malignant_cell	Malignant_cell	-0.112258	0.0452578	G2M	Tumor_Before_treatment	0.213889
GCCACATACCATCCTCGACTAGTA-27	P15_T_B	Tumor	Before_treatment	2586	Malignant_cell	CD44+Malignant_cell	0.0193441	-0.0394454	S	Tumor_Before_treatment	0.117451
GCCACATACCGACAACCAACCACA-27	P15_T_B	Tumor	Before_treatment	3704	Malignant_cell	CD44+Malignant_cell	-0.016648	-0.0798501	G1	Tumor_Before_treatment	0.00778863
GCCACATACGACTGGACCATCCTC-27	P15_T_B	Tumor	Before_treatment	3830	Malignant_cell	Malignant_cell	0.349091	0.0472171	S	Tumor_Before_treatment	0.0631707
GCCACATAGACAGTGCCGAACTTA-27	P15_T_B	Tumor	Before_treatment	2228	Malignant_cell	CD44+Malignant_cell	0.311204	0.00968688	S	Tumor_Before_treatment	0.22361
GCCACATAGAGCTGAACACCTTAC-27	P15_T_B	Tumor	Before_treatment	4852	Malignant_cell	Malignant_cell	0.0012537	-0.132668	S	Tumor_Before_treatment	0.126021
GCCACATAGCTCGGTACGGATTGC-27	P15_T_B	Tumor	Before_treatment	5115	Malignant_cell	Malignant_cell	-0.05137	-0.16249	G1	Tumor_Before_treatment	0.0331786
GCGAGTAAAATCCGTCCCTCCTGA-27	P15_T_B	Tumor	Before_treatment	10544	Malignant_cell	CD44+Malignant_cell	0.127702	-0.0661639	S	Tumor_Before_treatment	0.145272
GCGAGTAAACAAGCTACTAAGGTC-27	P15_T_B	Tumor	Before_treatment	1946	Malignant_cell	CD44+Malignant_cell	-0.0153331	-0.13263	G1	Tumor_Before_treatment	0.044607
GCGAGTAAAGAGTCAACCTAATCC-27	P15_T_B	Tumor	Before_treatment	5575	Malignant_cell	CD44+Malignant_cell	-0.0297767	-0.00319679	G1	Tumor_Before_treatment	0.178279
GCGAGTAAAGATCGCACTGAGCCA-27	P15_T_B	Tumor	Before_treatment	2409	Malignant_cell	CD44+Malignant_cell	-0.0790748	-0.0884589	G1	Tumor_Before_treatment	0.138128
GCGAGTAAAGCCATGCCCGAAGTA-27	P15_T_B	Tumor	Before_treatment	2645	Malignant_cell	CD44+Malignant_cell	-0.00470958	-0.183095	G1	Tumor_Before_treatment	0.146758
GCGAGTAAATGCCTAAGCTCGGTA-27	P15_T_B	Tumor	Before_treatment	1892	Malignant_cell	Malignant_cell	-0.117396	-0.0715776	G1	Tumor_Before_treatment	0.136514
GCGAGTAACAAGACTACGAACTTA-27	P15_T_B	Tumor	Before_treatment	8324	Malignant_cell	Malignant_cell	0.021236	-0.135573	S	Tumor_Before_treatment	0.221209
GCGAGTAACACTTCGAAGCCATGC-27	P15_T_B	Tumor	Before_treatment	3206	Malignant_cell	CD44+Malignant_cell	-0.0594675	-0.130744	G1	Tumor_Before_treatment	0.0802275
GCGAGTAACGACACACCTCAATGA-27	P15_T_B	Tumor	Before_treatment	5481	Malignant_cell	Malignant_cell	-0.065852	-0.0502677	G1	Tumor_Before_treatment	0.169364
GCGAGTAACTGGCATACAACCACA-27	P15_T_B	Tumor	Before_treatment	4392	Malignant_cell	CD44+Malignant_cell	0.134444	-0.0147754	S	Tumor_Before_treatment	0.193803
GCGAGTAACTGGCATACATACCAA-27	P15_T_B	Tumor	Before_treatment	5233	Malignant_cell	CD44+Malignant_cell	0.142864	-0.158185	S	Tumor_Before_treatment	0.25441
GCGAGTAAGATAGACAATGCCTAA-27	P15_T_B	Tumor	Before_treatment	1864	Malignant_cell	CD44+Malignant_cell	-0.0483942	-0.0796516	G1	Tumor_Before_treatment	0.307389
GCGAGTAAGGAGAACAGCCACATA-27	P15_T_B	Tumor	Before_treatment	6504	Malignant_cell	CD44+Malignant_cell	-0.0956002	-0.103164	G1	Tumor_Before_treatment	0.362779
GCGAGTAAGTCGTAGAGGTGCGAA-27	P15_T_B	Tumor	Before_treatment	4943	Malignant_cell	Malignant_cell	-0.0402044	-0.0884472	G1	Tumor_Before_treatment	0.0579103
GCGAGTAAGTCTGTCACCGTGAGA-27	P15_T_B	Tumor	Before_treatment	4564	Malignant_cell	Malignant_cell	0.580734	0.158336	S	Tumor_Before_treatment	0.0212496
GCGAGTAATCCGTCTAATCCTGTA-27	P15_T_B	Tumor	Before_treatment	4114	Malignant_cell	Malignant_cell	0.0436621	-0.0690825	S	Tumor_Before_treatment	0.0873732
GCGAGTAATGAAGAGAGGTGCGAA-27	P15_T_B	Tumor	Before_treatment	2761	Malignant_cell	Malignant_cell	-0.015902	-0.0454449	G1	Tumor_Before_treatment	0.155565
GCGAGTAATGGTGGTATGGCTTCA-27	P15_T_B	Tumor	Before_treatment	1921	Malignant_cell	CD44+Malignant_cell	-0.0930805	-0.0885178	G1	Tumor_Before_treatment	-0.0731725
GCTAACGAAAGAGATCGTCTGTCA-27	P15_T_B	Tumor	Before_treatment	3990	Malignant_cell	Malignant_cell	-0.119217	-0.120911	G1	Tumor_Before_treatment	0.0595822
GCTAACGACACTTCGAAACAACCA-27	P15_T_B	Tumor	Before_treatment	3101	Malignant_cell	CD44+Malignant_cell	-0.114876	-0.0560575	G1	Tumor_Before_treatment	0.187132
GCTAACGACGACTGGACAGCGTTA-27	P15_T_B	Tumor	Before_treatment	6774	Malignant_cell	CD44+Malignant_cell	-0.0293585	-0.146535	G1	Tumor_Before_treatment	0.04177
GCTAACGACGGATTGCCGACTGGA-27	P15_T_B	Tumor	Before_treatment	2826	Malignant_cell	Malignant_cell	0.0368627	-0.0139667	S	Tumor_Before_treatment	0.196599
GCTAACGACTAAGGTCCAACCACA-27	P15_T_B	Tumor	Before_treatment	1713	Malignant_cell	CD44+Malignant_cell	0.0560322	-0.0878095	S	Tumor_Before_treatment	0.0984271
GCTAACGAGAGCTGAAGTGTTCTA-27	P15_T_B	Tumor	Before_treatment	3655	Malignant_cell	Malignant_cell	0.0872792	-0.132435	S	Tumor_Before_treatment	0.181505
GCTAACGAGATAGACATGGAACAA-27	P15_T_B	Tumor	Before_treatment	5065	Malignant_cell	CD44+Malignant_cell	0.0152291	-0.142758	S	Tumor_Before_treatment	0.244329
GCTAACGATTCACGCACGGATTGC-27	P15_T_B	Tumor	Before_treatment	5439	Malignant_cell	CD44+Malignant_cell	0.0943687	-0.0836756	S	Tumor_Before_treatment	0.0633552
GCTCGGTAAAGGACACATTGAGGA-27	P15_T_B	Tumor	Before_treatment	4314	Malignant_cell	Malignant_cell	0.0566001	-0.11751	S	Tumor_Before_treatment	0.120278
GCTCGGTAACAGATTCTCCGTCTA-27	P15_T_B	Tumor	Before_treatment	3189	Malignant_cell	CD44+Malignant_cell	0.0710865	-0.014928	S	Tumor_Before_treatment	0.0713253
GCTCGGTAACATTGGCACTATGCA-27	P15_T_B	Tumor	Before_treatment	4690	Malignant_cell	Malignant_cell	-0.0114558	-0.0749145	G1	Tumor_Before_treatment	0.188791
GCTCGGTAAGTCACTAGGAGAACA-27	P15_T_B	Tumor	Before_treatment	3129	Malignant_cell	CD44+Malignant_cell	-0.0122094	-0.0261176	G1	Tumor_Before_treatment	0.0443337
GCTCGGTAATCATTCCAGTGGTCA-27	P15_T_B	Tumor	Before_treatment	5396	Malignant_cell	Malignant_cell	0.2339	-0.136636	S	Tumor_Before_treatment	0.0926377
GCTCGGTACAACCACAACATTGGC-27	P15_T_B	Tumor	Before_treatment	3318	Malignant_cell	Malignant_cell	0.0104554	-0.102855	S	Tumor_Before_treatment	0.144079
GCTCGGTACAGCGTTACCGTGAGA-27	P15_T_B	Tumor	Before_treatment	5010	Malignant_cell	Malignant_cell	0.000206498	-0.114695	S	Tumor_Before_treatment	0.129701
GCTCGGTACATACCAACCGACAAC-27	P15_T_B	Tumor	Before_treatment	7590	Malignant_cell	CD44+Malignant_cell	-0.0443917	-0.161216	G1	Tumor_Before_treatment	0.143595
GCTCGGTACCAGTTCAACTATGCA-27	P15_T_B	Tumor	Before_treatment	5129	Malignant_cell	Malignant_cell	0.106876	-0.0624632	S	Tumor_Before_treatment	0.0481468
GCTCGGTACCATCCTCGAACAGGC-27	P15_T_B	Tumor	Before_treatment	2226	Malignant_cell	CD44+Malignant_cell	-0.0893901	-0.105705	G1	Tumor_Before_treatment	0.200611
GCTCGGTACCGAAGTATATCAGCA-27	P15_T_B	Tumor	Before_treatment	3622	Malignant_cell	Malignant_cell	-0.142235	-0.124541	G1	Tumor_Before_treatment	0.251623
GCTCGGTACGGATTGCCTAAGGTC-27	P15_T_B	Tumor	Before_treatment	6265	Malignant_cell	CD44+Malignant_cell	0.31265	-0.0959993	S	Tumor_Before_treatment	0.111576
GCTCGGTAGAACAGGCCTGGCATA-27	P15_T_B	Tumor	Before_treatment	7347	Malignant_cell	Malignant_cell	-0.118575	-0.0245106	G1	Tumor_Before_treatment	0.0822256
GCTCGGTAGATAGACATTCACGCA-27	P15_T_B	Tumor	Before_treatment	3255	Malignant_cell	Malignant_cell	0.142911	-0.150359	S	Tumor_Before_treatment	-0.0458108
GCTCGGTAGTGTTCTACCGACAAC-27	P15_T_B	Tumor	Before_treatment	5296	Malignant_cell	CD44+Malignant_cell	-0.00789061	-0.110385	G1	Tumor_Before_treatment	0.119313
GGAGAACAAACCGAGAAAACATCG-27	P15_T_B	Tumor	Before_treatment	2635	Malignant_cell	Malignant_cell	-0.0891608	0.0150801	G2M	Tumor_Before_treatment	0.0662114
GGAGAACAAACGCTTAAGTACAAG-27	P15_T_B	Tumor	Before_treatment	5280	Malignant_cell	CD44+Malignant_cell	0.328888	-0.014169	S	Tumor_Before_treatment	0.0411123
GGAGAACAAAGGTACAAGCACCTC-27	P15_T_B	Tumor	Before_treatment	6056	Malignant_cell	Malignant_cell	0.256634	-0.178119	S	Tumor_Before_treatment	0.0448952
GGAGAACAACAAGCTAATTGAGGA-27	P15_T_B	Tumor	Before_treatment	2550	Malignant_cell	CD44+Malignant_cell	-0.0809075	-0.0721371	G1	Tumor_Before_treatment	0.178719
GGAGAACAAGCCATGCCACTTCGA-27	P15_T_B	Tumor	Before_treatment	2054	Malignant_cell	CD44+Malignant_cell	0.125751	-0.0581374	S	Tumor_Before_treatment	0.176147
GGAGAACACAACCACAACCACTGT-27	P15_T_B	Tumor	Before_treatment	4694	Malignant_cell	CD44+Malignant_cell	0.00465071	-0.0660492	S	Tumor_Before_treatment	0.0919056
GGAGAACACGGATTGCCAAGGAGC-27	P15_T_B	Tumor	Before_treatment	6048	Malignant_cell	CD44+Malignant_cell	0.0448162	-0.079881	S	Tumor_Before_treatment	0.23886
GGAGAACAGAGTTAGCCCGAAGTA-27	P15_T_B	Tumor	Before_treatment	4774	Malignant_cell	Malignant_cell	0.540168	0.0881699	S	Tumor_Before_treatment	0.235744
GGAGAACAGCGAGTAAACACAGAA-27	P15_T_B	Tumor	Before_treatment	10118	Malignant_cell	CD44+Malignant_cell	0.111629	-0.0467597	S	Tumor_Before_treatment	0.204563
GGAGAACAGCGAGTAACCATCCTC-27	P15_T_B	Tumor	Before_treatment	6574	Malignant_cell	Malignant_cell	-0.0365092	-0.0769538	G1	Tumor_Before_treatment	0.207494
GGAGAACATCCGTCTACCTCCTGA-27	P15_T_B	Tumor	Before_treatment	5006	Malignant_cell	CD44+Malignant_cell	0.317349	0.0123295	S	Tumor_Before_treatment	0.066907
GGTGCGAAACACGACCCTGAGCCA-27	P15_T_B	Tumor	Before_treatment	3266	Malignant_cell	CD44+Malignant_cell	0.146954	0.0673298	S	Tumor_Before_treatment	0.0271213
GGTGCGAAAGAGTCAAATTGAGGA-27	P15_T_B	Tumor	Before_treatment	4389	Malignant_cell	Malignant_cell	-0.0962316	-0.0908635	G1	Tumor_Before_treatment	0.112115
GGTGCGAAAGCAGGAACACCTTAC-27	P15_T_B	Tumor	Before_treatment	3731	Malignant_cell	Malignant_cell	-0.0528933	-0.104051	G1	Tumor_Before_treatment	0.0585373
GGTGCGAACAATGGAATGAAGAGA-27	P15_T_B	Tumor	Before_treatment	2706	Malignant_cell	Malignant_cell	-0.140597	-0.151414	G1	Tumor_Before_treatment	0.12796
GGTGCGAACACTTCGAAGGCTAAC-27	P15_T_B	Tumor	Before_treatment	3673	Malignant_cell	Malignant_cell	0.0415734	-0.0391009	S	Tumor_Before_treatment	0.205632
GGTGCGAACACTTCGAATCATTCC-27	P15_T_B	Tumor	Before_treatment	2938	Malignant_cell	Malignant_cell	0.127686	-0.02645	S	Tumor_Before_treatment	0.145499
GGTGCGAACACTTCGACACCTTAC-27	P15_T_B	Tumor	Before_treatment	3841	Malignant_cell	Malignant_cell	0.15515	-0.145034	S	Tumor_Before_treatment	0.19004
GGTGCGAACGGATTGCAATCCGTC-27	P15_T_B	Tumor	Before_treatment	2737	Malignant_cell	Malignant_cell	-0.120063	-0.175598	G1	Tumor_Before_treatment	0.113151
GGTGCGAAGTACGCAACAAGACTA-27	P15_T_B	Tumor	Before_treatment	1787	Malignant_cell	Malignant_cell	0.144886	-0.0786621	S	Tumor_Before_treatment	0.0489764
GGTGCGAATCCGTCTAAGCACCTC-27	P15_T_B	Tumor	Before_treatment	2343	Malignant_cell	Malignant_cell	-0.0851313	-0.097678	G1	Tumor_Before_treatment	0.141013
GTACGCAAAACGTGATACGCTCGA-27	P15_T_B	Tumor	Before_treatment	6045	Malignant_cell	CD44+Malignant_cell	0.129729	-0.0846362	S	Tumor_Before_treatment	0.132059
GTACGCAAAAGAGATCAACCGAGA-27	P15_T_B	Tumor	Before_treatment	3069	Malignant_cell	Malignant_cell	-0.00675932	-0.0213846	G1	Tumor_Before_treatment	0.12323
GTACGCAAAGCACCTCAAGGACAC-27	P15_T_B	Tumor	Before_treatment	3525	Malignant_cell	CD44+Malignant_cell	0.0623157	-0.177414	S	Tumor_Before_treatment	0.13229
GTACGCAACAATGGAACCATCCTC-27	P15_T_B	Tumor	Before_treatment	3153	Malignant_cell	Malignant_cell	-0.0354599	0.0212152	G2M	Tumor_Before_treatment	0.233948
GTACGCAACTCAATGATGGCTTCA-27	P15_T_B	Tumor	Before_treatment	3427	Malignant_cell	Malignant_cell	-0.00104701	-0.157104	G1	Tumor_Before_treatment	0.133071
GTACGCAAGAGTTAGCCAATGGAA-27	P15_T_B	Tumor	Before_treatment	1980	Malignant_cell	Malignant_cell	0.0935023	-0.0309067	S	Tumor_Before_treatment	0.13079
GTACGCAAGCCACATACGCTGATC-27	P15_T_B	Tumor	Before_treatment	6658	Malignant_cell	Malignant_cell	0.0735697	-0.0557822	S	Tumor_Before_treatment	0.179555
GTACGCAAGCTAACGACATCAAGT-27	P15_T_B	Tumor	Before_treatment	4246	Malignant_cell	Malignant_cell	-0.0180387	-0.150576	G1	Tumor_Before_treatment	0.1189
GTACGCAAGTACGCAACCGACAAC-27	P15_T_B	Tumor	Before_treatment	2035	Malignant_cell	CD44+Malignant_cell	0.0327447	-0.0716396	S	Tumor_Before_treatment	0.12121
GTCGTAGAACACAGAATGAAGAGA-27	P15_T_B	Tumor	Before_treatment	1838	Malignant_cell	CD44+Malignant_cell	0.00570723	-0.0128993	S	Tumor_Before_treatment	0.247705
GTCGTAGAACAGCAGAGTCGTAGA-27	P15_T_B	Tumor	Before_treatment	2062	Malignant_cell	Malignant_cell	0.00768675	-0.0461075	S	Tumor_Before_treatment	0.188383
GTCGTAGAAGATCGCAAACTCACC-27	P15_T_B	Tumor	Before_treatment	3324	Malignant_cell	Malignant_cell	-0.0420957	-0.0759725	G1	Tumor_Before_treatment	0.122862
GTCGTAGAAGTCACTAACCTCCAA-27	P15_T_B	Tumor	Before_treatment	3751	Malignant_cell	Malignant_cell	0.0544731	-0.109359	S	Tumor_Before_treatment	0.0426689
GTCGTAGAATCCTGTACTGGCATA-27	P15_T_B	Tumor	Before_treatment	4535	Malignant_cell	Malignant_cell	-0.024661	-0.0720724	G1	Tumor_Before_treatment	0.0935292
GTCGTAGAATGCCTAACTGTAGCC-27	P15_T_B	Tumor	Before_treatment	2088	Malignant_cell	Malignant_cell	0.0874124	-0.0172641	S	Tumor_Before_treatment	0.139119
GTCGTAGACCTAATCCAGCACCTC-27	P15_T_B	Tumor	Before_treatment	5370	Malignant_cell	Malignant_cell	-0.0363541	-0.0683721	G1	Tumor_Before_treatment	0.0526217
GTCGTAGACGCATACAACACGACC-27	P15_T_B	Tumor	Before_treatment	2420	Malignant_cell	CD44+Malignant_cell	0.0709176	0.00423939	S	Tumor_Before_treatment	0.216459
GTCGTAGAGAACAGGCAGATGTAC-27	P15_T_B	Tumor	Before_treatment	2598	Malignant_cell	Malignant_cell	0.0399607	-0.0330084	S	Tumor_Before_treatment	0.373161
GTCGTAGAGACTAGTAAGTCACTA-27	P15_T_B	Tumor	Before_treatment	5783	Malignant_cell	CD44+Malignant_cell	0.166618	-0.123875	S	Tumor_Before_treatment	0.0799259
GTCGTAGATGGTGGTACCATCCTC-27	P15_T_B	Tumor	Before_treatment	5594	Malignant_cell	CD44+Malignant_cell	0.125523	-0.0984393	S	Tumor_Before_treatment	-0.00280534
GTCTGTCAAATGTTGCACATTGGC-27	P15_T_B	Tumor	Before_treatment	2671	Malignant_cell	Malignant_cell	-0.046956	-0.122878	G1	Tumor_Before_treatment	0.228145
GTCTGTCAAGAGTCAACCTCCTGA-27	P15_T_B	Tumor	Before_treatment	1866	Malignant_cell	Malignant_cell	-0.110376	-0.0905531	G1	Tumor_Before_treatment	0.0771161
GTCTGTCAAGTGGTCAGTGTTCTA-27	P15_T_B	Tumor	Before_treatment	3466	Malignant_cell	CD44+Malignant_cell	-0.0157723	-0.148508	G1	Tumor_Before_treatment	0.0749338
GTCTGTCACACTTCGAACAGATTC-27	P15_T_B	Tumor	Before_treatment	1868	Malignant_cell	Malignant_cell	0.0513266	-0.055428	S	Tumor_Before_treatment	0.148335
GTCTGTCACTAAGGTCAACTCACC-27	P15_T_B	Tumor	Before_treatment	4187	Malignant_cell	CD44+Malignant_cell	0.140841	-0.109394	S	Tumor_Before_treatment	0.0985653
GTCTGTCACTGAGCCATCTTCACA-27	P15_T_B	Tumor	Before_treatment	2571	Malignant_cell	Malignant_cell	-0.0215623	-0.142651	G1	Tumor_Before_treatment	0.305796
GTGTTCTAAAGAGATCCATCAAGT-27	P15_T_B	Tumor	Before_treatment	3824	Malignant_cell	CD44+Malignant_cell	-0.0415002	-0.00568444	G1	Tumor_Before_treatment	0.0289302
GTGTTCTAAGATCGCATGGAACAA-27	P15_T_B	Tumor	Before_treatment	4016	Malignant_cell	Malignant_cell	0.299407	0.0490238	S	Tumor_Before_treatment	0.190155
GTGTTCTACCGAAGTATAGGATGA-27	P15_T_B	Tumor	Before_treatment	2386	Malignant_cell	Malignant_cell	0.0167247	-0.0761453	S	Tumor_Before_treatment	0.0966466
GTGTTCTACCGACAACTCTTCACA-27	P15_T_B	Tumor	Before_treatment	4145	Malignant_cell	Malignant_cell	0.121203	0.00584373	S	Tumor_Before_treatment	0.0239486
GTGTTCTACCGTGAGATGAAGAGA-27	P15_T_B	Tumor	Before_treatment	3899	Malignant_cell	CD44+Malignant_cell	-0.0758144	-0.143227	G1	Tumor_Before_treatment	0.116085
GTGTTCTAGAATCTGAAAACATCG-27	P15_T_B	Tumor	Before_treatment	3900	Malignant_cell	CD44+Malignant_cell	-0.0394031	-0.045197	G1	Tumor_Before_treatment	-0.0172133
GTGTTCTAGATGAATCCCAGTTCA-27	P15_T_B	Tumor	Before_treatment	1784	Malignant_cell	Malignant_cell	0.299286	0.0906712	S	Tumor_Before_treatment	0.107972
GTGTTCTAGCTCGGTAGCTAACGA-27	P15_T_B	Tumor	Before_treatment	1782	Malignant_cell	Malignant_cell	0.118482	-0.0432309	S	Tumor_Before_treatment	0.141359
GTGTTCTATGAAGAGATCCGTCTA-27	P15_T_B	Tumor	Before_treatment	7513	Malignant_cell	CD44+Malignant_cell	0.120896	0.110509	S	Tumor_Before_treatment	0.34194
TAGGATGAAACTCACCACAAGCTA-27	P15_T_B	Tumor	Before_treatment	4326	Malignant_cell	CD44+Malignant_cell	0.0311125	-0.0911388	S	Tumor_Before_treatment	0.219492
TAGGATGAACCTCCAAAACTCACC-27	P15_T_B	Tumor	Before_treatment	6666	Malignant_cell	Malignant_cell	0.0620026	0.0409728	S	Tumor_Before_treatment	0.07036
TAGGATGAAGCACCTCCAACCACA-27	P15_T_B	Tumor	Before_treatment	5912	Malignant_cell	Malignant_cell	0.0093315	-0.077677	S	Tumor_Before_treatment	0.182901
TAGGATGAAGTCACTAAACAACCA-27	P15_T_B	Tumor	Before_treatment	5357	Malignant_cell	Malignant_cell	0.0445995	-0.0327858	S	Tumor_Before_treatment	0.180991
TAGGATGAAGTCACTATGGAACAA-27	P15_T_B	Tumor	Before_treatment	3457	Malignant_cell	Malignant_cell	0.148959	-0.0709537	S	Tumor_Before_treatment	0.130141
TAGGATGACAAGACTAACATTGGC-27	P15_T_B	Tumor	Before_treatment	5355	Malignant_cell	Malignant_cell	0.0316553	-0.0417398	S	Tumor_Before_treatment	0.213497
TAGGATGACACTTCGAACAGCAGA-27	P15_T_B	Tumor	Before_treatment	4351	Malignant_cell	Malignant_cell	0.0671229	-0.0767679	S	Tumor_Before_treatment	0.103742
TAGGATGACCGTGAGAAAGACGGA-27	P15_T_B	Tumor	Before_treatment	3013	Malignant_cell	CD44+Malignant_cell	-0.0492623	-0.0438715	G1	Tumor_Before_treatment	0.108607
TAGGATGACGGATTGCAACTCACC-27	P15_T_B	Tumor	Before_treatment	3304	Malignant_cell	Malignant_cell	0.270021	0.153278	S	Tumor_Before_treatment	0.191505
TAGGATGAGCTCGGTAGCGAGTAA-27	P15_T_B	Tumor	Before_treatment	4974	Malignant_cell	CD44+Malignant_cell	0.0952876	0.0879445	S	Tumor_Before_treatment	0.236384
TATCAGCAACACAGAATGGAACAA-27	P15_T_B	Tumor	Before_treatment	2026	Malignant_cell	CD44+Malignant_cell	-0.00340714	-0.0164341	G1	Tumor_Before_treatment	0.140278
TATCAGCAAGATGTACGCTAACGA-27	P15_T_B	Tumor	Before_treatment	4306	Malignant_cell	CD44+Malignant_cell	0.26531	0.0861141	S	Tumor_Before_treatment	0.0384529
TATCAGCAAGTACAAGAATCCGTC-27	P15_T_B	Tumor	Before_treatment	2364	Malignant_cell	Malignant_cell	0.0174795	-0.152013	S	Tumor_Before_treatment	0.081822
TATCAGCACAGCGTTACGCTGATC-27	P15_T_B	Tumor	Before_treatment	2645	Malignant_cell	Malignant_cell	-0.127786	-0.0791298	G1	Tumor_Before_treatment	0.11458
TATCAGCACCGACAACCAGCGTTA-27	P15_T_B	Tumor	Before_treatment	3047	Malignant_cell	CD44+Malignant_cell	-0.00960339	-0.0852116	G1	Tumor_Before_treatment	0.302142
TATCAGCACGAACTTAGATAGACA-27	P15_T_B	Tumor	Before_treatment	4729	Malignant_cell	Malignant_cell	-0.0242321	-0.12923	G1	Tumor_Before_treatment	0.245017
TATCAGCACTGAGCCAATGCCTAA-27	P15_T_B	Tumor	Before_treatment	2450	Malignant_cell	CD44+Malignant_cell	-0.0327664	0.0251802	G2M	Tumor_Before_treatment	0.237425
TATCAGCACTGTAGCCCACTTCGA-27	P15_T_B	Tumor	Before_treatment	2396	Malignant_cell	Malignant_cell	-0.0361244	-0.114393	G1	Tumor_Before_treatment	0.123501
TATCAGCAGATGAATCACGCTCGA-27	P15_T_B	Tumor	Before_treatment	9644	Malignant_cell	CD44+Malignant_cell	-0.0101682	-0.120122	G1	Tumor_Before_treatment	0.137146
TATCAGCAGCTAACGACACTTCGA-27	P15_T_B	Tumor	Before_treatment	4173	Malignant_cell	CD44+Malignant_cell	0.124312	-0.0496962	S	Tumor_Before_treatment	0.0630166
TATCAGCAGGAGAACAAATGTTGC-27	P15_T_B	Tumor	Before_treatment	6288	Malignant_cell	Malignant_cell	-0.0365953	-0.0965653	G1	Tumor_Before_treatment	0.183265
TATCAGCATCCGTCTAAATGTTGC-27	P15_T_B	Tumor	Before_treatment	3391	Malignant_cell	Malignant_cell	-0.0224842	-0.0953064	G1	Tumor_Before_treatment	0.081032
TCCGTCTAAACGCTTATGGCTTCA-27	P15_T_B	Tumor	Before_treatment	7130	Malignant_cell	Malignant_cell	0.223232	-0.0272958	S	Tumor_Before_treatment	0.0657866
TCCGTCTAAACTCACCGAATCTGA-27	P15_T_B	Tumor	Before_treatment	3723	Malignant_cell	CD44+Malignant_cell	0.137724	-0.0691819	S	Tumor_Before_treatment	0.142007
TCCGTCTAAAGGACACGCGAGTAA-27	P15_T_B	Tumor	Before_treatment	3279	Malignant_cell	Malignant_cell	0.168231	-0.0422247	S	Tumor_Before_treatment	0.351453
TCCGTCTACAAGGAGCTTCACGCA-27	P15_T_B	Tumor	Before_treatment	2588	Malignant_cell	Malignant_cell	-0.0663255	-0.00927709	G1	Tumor_Before_treatment	0.145546
TCCGTCTACAATGGAAGTCTGTCA-27	P15_T_B	Tumor	Before_treatment	3570	Malignant_cell	Malignant_cell	-0.107332	-0.0994118	G1	Tumor_Before_treatment	0.226641
TCCGTCTACACCTTACACACGACC-27	P15_T_B	Tumor	Before_treatment	6710	Malignant_cell	CD44+Malignant_cell	0.0492743	0.00633187	S	Tumor_Before_treatment	0.106497
TCCGTCTAGCTCGGTACGGATTGC-27	P15_T_B	Tumor	Before_treatment	2742	Malignant_cell	Malignant_cell	-0.0326246	-0.0499843	G1	Tumor_Before_treatment	0.0402453
TCCGTCTAGTCGTAGAGTACGCAA-27	P15_T_B	Tumor	Before_treatment	6884	Malignant_cell	Malignant_cell	-0.0609121	-0.0605105	G1	Tumor_Before_treatment	0.109661
TCCGTCTATGAAGAGAAACGCTTA-27	P15_T_B	Tumor	Before_treatment	5658	Malignant_cell	Malignant_cell	0.0174839	-0.0590057	S	Tumor_Before_treatment	0.129644
TCCGTCTATGGAACAACCGAAGTA-27	P15_T_B	Tumor	Before_treatment	4869	Malignant_cell	Malignant_cell	-0.0969734	-0.125204	G1	Tumor_Before_treatment	0.0702561
TCTTCACAAACAACCAAAGAGATC-27	P15_T_B	Tumor	Before_treatment	2222	Malignant_cell	Malignant_cell	0.145962	-0.0327116	S	Tumor_Before_treatment	0.0349973
TCTTCACAATCCTGTACTCAATGA-27	P15_T_B	Tumor	Before_treatment	5325	Malignant_cell	CD44+Malignant_cell	0.00432496	-0.107654	S	Tumor_Before_treatment	0.0893027
TCTTCACAATTGGCTCCACTTCGA-27	P15_T_B	Tumor	Before_treatment	5773	Malignant_cell	CD44+Malignant_cell	0.0721217	-0.159777	S	Tumor_Before_treatment	0.212319
TCTTCACACCGAAGTAAAGAGATC-27	P15_T_B	Tumor	Before_treatment	2197	Malignant_cell	Malignant_cell	0.0661953	-0.0724965	S	Tumor_Before_treatment	0.0858129
TCTTCACACCGACAACAGGCTAAC-27	P15_T_B	Tumor	Before_treatment	1833	Malignant_cell	Malignant_cell	0.0562946	-0.090665	S	Tumor_Before_treatment	-0.0448647
TCTTCACACGAACTTATCCGTCTA-27	P15_T_B	Tumor	Before_treatment	1777	Malignant_cell	Malignant_cell	-0.0139066	0.0125921	G2M	Tumor_Before_treatment	0.0209718
TCTTCACAGCTAACGAAGAGTCAA-27	P15_T_B	Tumor	Before_treatment	3243	Malignant_cell	CD44+Malignant_cell	-0.0840836	-0.0338767	G1	Tumor_Before_treatment	0.0132915
TCTTCACATCCGTCTAACTATGCA-27	P15_T_B	Tumor	Before_treatment	1867	Malignant_cell	Malignant_cell	0.128242	-0.0688599	S	Tumor_Before_treatment	0.227513
TGAAGAGAAATCCGTCAAGGTACA-27	P15_T_B	Tumor	Before_treatment	8896	Malignant_cell	CD44+Malignant_cell	-0.0295852	-0.106531	G1	Tumor_Before_treatment	0.0954372
TGAAGAGAAGCCATGCAATCCGTC-27	P15_T_B	Tumor	Before_treatment	4987	Malignant_cell	CD44+Malignant_cell	0.38527	0.184828	S	Tumor_Before_treatment	0.173912
TGAAGAGAAGCCATGCGGTGCGAA-27	P15_T_B	Tumor	Before_treatment	3246	Malignant_cell	Malignant_cell	-0.024528	0.0490413	G2M	Tumor_Before_treatment	0.157903
TGAAGAGACAGATCTGAGTCACTA-27	P15_T_B	Tumor	Before_treatment	1878	Malignant_cell	Malignant_cell	0.0273786	-0.111149	S	Tumor_Before_treatment	0.0276739
TGAAGAGACAGCGTTACACTTCGA-27	P15_T_B	Tumor	Before_treatment	2298	Malignant_cell	CD44+Malignant_cell	0.154385	-0.0400475	S	Tumor_Before_treatment	0.0511989
TGAAGAGACCTAATCCTCCGTCTA-27	P15_T_B	Tumor	Before_treatment	5423	Malignant_cell	Malignant_cell	0.114099	-0.0550178	S	Tumor_Before_treatment	0.217735
TGAAGAGACTGTAGCCTGGCTTCA-27	P15_T_B	Tumor	Before_treatment	2726	Malignant_cell	CD44+Malignant_cell	-0.0186771	-0.114634	G1	Tumor_Before_treatment	0.305374
TGAAGAGAGGTGCGAAACACAGAA-27	P15_T_B	Tumor	Before_treatment	1844	Malignant_cell	Malignant_cell	-0.07369	-0.0915201	G1	Tumor_Before_treatment	0.113287
TGAAGAGATGAAGAGAGCCACATA-27	P15_T_B	Tumor	Before_treatment	4245	Malignant_cell	Malignant_cell	0.024096	-0.078023	S	Tumor_Before_treatment	0.276683
TGAAGAGATTCACGCACTGGCATA-27	P15_T_B	Tumor	Before_treatment	2833	Malignant_cell	Malignant_cell	0.0891751	0.0602561	S	Tumor_Before_treatment	0.215006
TGGAACAAAAGGACACTCCGTCTA-27	P15_T_B	Tumor	Before_treatment	4631	Malignant_cell	Malignant_cell	0.110651	-0.0615595	S	Tumor_Before_treatment	0.231715
TGGAACAAACCTCCAAGAACAGGC-27	P15_T_B	Tumor	Before_treatment	6843	Malignant_cell	CD44+Malignant_cell	-0.0109882	-0.103705	G1	Tumor_Before_treatment	0.17823
TGGAACAAACGTATCACCTCTATC-27	P15_T_B	Tumor	Before_treatment	2057	Malignant_cell	Malignant_cell	0.12858	-0.0854666	S	Tumor_Before_treatment	0.058133
TGGAACAAAGATCGCAGAGCTGAA-27	P15_T_B	Tumor	Before_treatment	2906	Malignant_cell	Malignant_cell	0.0197519	0.127839	G2M	Tumor_Before_treatment	0.257047
TGGAACAAAGTACAAGGAGCTGAA-27	P15_T_B	Tumor	Before_treatment	6499	Malignant_cell	Malignant_cell	-0.06686	-0.0908049	G1	Tumor_Before_treatment	0.169457
TGGAACAAATGCCTAAGACAGTGC-27	P15_T_B	Tumor	Before_treatment	2822	Malignant_cell	Malignant_cell	-0.109835	-0.18859	G1	Tumor_Before_treatment	0.118566
TGGAACAACCTCCTGAAACCGAGA-27	P15_T_B	Tumor	Before_treatment	3596	Malignant_cell	CD44+Malignant_cell	0.0815485	-0.168003	S	Tumor_Before_treatment	0.0942126
TGGAACAACGAACTTAGTCGTAGA-27	P15_T_B	Tumor	Before_treatment	5340	Malignant_cell	Malignant_cell	0.0851723	-0.0620823	S	Tumor_Before_treatment	0.0175144
TGGAACAACGACTGGAGAGCTGAA-27	P15_T_B	Tumor	Before_treatment	2823	Malignant_cell	CD44+Malignant_cell	-0.0420535	0.0402838	G2M	Tumor_Before_treatment	0.0920395
TGGAACAACGCTGATCACATTGGC-27	P15_T_B	Tumor	Before_treatment	3079	Malignant_cell	Malignant_cell	-0.000139955	-0.140826	G1	Tumor_Before_treatment	0.218004
TGGAACAAGACAGTGCAAGGACAC-27	P15_T_B	Tumor	Before_treatment	2887	Malignant_cell	Malignant_cell	0.01457	-0.203612	S	Tumor_Before_treatment	0.15366
TGGAACAAGACTAGTAGATAGACA-27	P15_T_B	Tumor	Before_treatment	4032	Malignant_cell	CD44+Malignant_cell	0.0024757	-0.0936096	S	Tumor_Before_treatment	0.209922
TGGCTTCAAAACATCGCAACCACA-27	P15_T_B	Tumor	Before_treatment	3657	Malignant_cell	CD44+Malignant_cell	0.0555562	-0.0560749	S	Tumor_Before_treatment	0.135316
TGGCTTCAACACGACCCTAAGGTC-27	P15_T_B	Tumor	Before_treatment	6760	Malignant_cell	Malignant_cell	0.0398254	-0.0591489	S	Tumor_Before_treatment	0.204602
TGGCTTCAACAGATTCCATACCAA-27	P15_T_B	Tumor	Before_treatment	3099	Malignant_cell	Malignant_cell	0.051758	-0.051929	S	Tumor_Before_treatment	0.162209
TGGCTTCAACAGCAGATATCAGCA-27	P15_T_B	Tumor	Before_treatment	3361	Malignant_cell	Malignant_cell	-0.0222896	-0.108421	G1	Tumor_Before_treatment	0.148522
TGGCTTCAAGAGTCAACAACCACA-27	P15_T_B	Tumor	Before_treatment	4969	Malignant_cell	Malignant_cell	0.0620104	-0.0670984	S	Tumor_Before_treatment	0.15137
TGGCTTCAAGAGTCAAGAGTTAGC-27	P15_T_B	Tumor	Before_treatment	5273	Malignant_cell	Malignant_cell	0.21986	-0.101042	S	Tumor_Before_treatment	0.182846
TGGCTTCAAGCAGGAACCGTGAGA-27	P15_T_B	Tumor	Before_treatment	2997	Malignant_cell	Malignant_cell	0.141334	-0.0814486	S	Tumor_Before_treatment	0.246735
TGGCTTCAATGCCTAACTAAGGTC-27	P15_T_B	Tumor	Before_treatment	2975	Malignant_cell	CD44+Malignant_cell	0.0655334	-0.0810614	S	Tumor_Before_treatment	0.176303
TGGCTTCACAACCACACCATCCTC-27	P15_T_B	Tumor	Before_treatment	3820	Malignant_cell	Malignant_cell	-0.0571115	-0.069137	G1	Tumor_Before_treatment	0.0405388
TGGCTTCACACCTTACGACTAGTA-27	P15_T_B	Tumor	Before_treatment	1762	Malignant_cell	CD44+Malignant_cell	-0.0485703	-0.0335419	G1	Tumor_Before_treatment	0.169476
TGGCTTCACCTAATCCACACAGAA-27	P15_T_B	Tumor	Before_treatment	2495	Malignant_cell	Malignant_cell	0.0724361	-0.0819497	S	Tumor_Before_treatment	0.0154125
TGGCTTCACCTCCTGACATCAAGT-27	P15_T_B	Tumor	Before_treatment	2097	Malignant_cell	Malignant_cell	-0.147584	-0.036356	G1	Tumor_Before_treatment	0.228296
TGGCTTCACCTCTATCTCCGTCTA-27	P15_T_B	Tumor	Before_treatment	2734	Malignant_cell	Malignant_cell	-0.100078	-0.0472214	G1	Tumor_Before_treatment	0.246338
TGGCTTCAGATAGACAAAACATCG-27	P15_T_B	Tumor	Before_treatment	5642	Malignant_cell	CD44+Malignant_cell	0.0544861	-0.0185696	S	Tumor_Before_treatment	0.108858
TGGCTTCAGGAGAACAGTCGTAGA-27	P15_T_B	Tumor	Before_treatment	4143	Malignant_cell	Malignant_cell	0.0175617	0.0252602	G2M	Tumor_Before_treatment	0.179812
TGGTGGTAAAGACGGACTAAGGTC-27	P15_T_B	Tumor	Before_treatment	4159	Malignant_cell	Malignant_cell	-0.0348244	-0.125252	G1	Tumor_Before_treatment	0.131105
TGGTGGTAAAGAGATCCCGAAGTA-27	P15_T_B	Tumor	Before_treatment	2248	Malignant_cell	Malignant_cell	0.043503	-0.0944374	S	Tumor_Before_treatment	0.0438851
TGGTGGTAAAGAGATCCCGACAAC-27	P15_T_B	Tumor	Before_treatment	7643	Malignant_cell	CD44+Malignant_cell	0.405928	0.0961986	S	Tumor_Before_treatment	0.104218
TGGTGGTAACACAGAAAAACATCG-27	P15_T_B	Tumor	Before_treatment	2306	Malignant_cell	Malignant_cell	-0.00407596	-0.0922084	G1	Tumor_Before_treatment	0.0687591
TGGTGGTAACTATGCAGATGAATC-27	P15_T_B	Tumor	Before_treatment	3260	Malignant_cell	Malignant_cell	-0.0383684	-0.0740731	G1	Tumor_Before_treatment	0.259241
TGGTGGTAAGCACCTCAGCAGGAA-27	P15_T_B	Tumor	Before_treatment	2191	Malignant_cell	Malignant_cell	-0.0239364	-0.0291584	G1	Tumor_Before_treatment	0.155068
TGGTGGTAAGTGGTCAGCCAAGAC-27	P15_T_B	Tumor	Before_treatment	2790	Malignant_cell	Malignant_cell	0.0157928	-0.0209672	S	Tumor_Before_treatment	0.0938967
TGGTGGTACAGCGTTAAGCCATGC-27	P15_T_B	Tumor	Before_treatment	4515	Malignant_cell	CD44+Malignant_cell	0.0101467	-0.0555025	S	Tumor_Before_treatment	0.13417
TGGTGGTACGACACACATCCTGTA-27	P15_T_B	Tumor	Before_treatment	6553	Malignant_cell	CD44+Malignant_cell	-0.0565772	-0.0896683	G1	Tumor_Before_treatment	0.129535
TGGTGGTAGAATCTGAACCTCCAA-27	P15_T_B	Tumor	Before_treatment	4968	Malignant_cell	CD44+Malignant_cell	0.0388265	-0.0927751	S	Tumor_Before_treatment	0.275506
TGGTGGTAGAATCTGAATTGAGGA-27	P15_T_B	Tumor	Before_treatment	3295	Malignant_cell	Malignant_cell	0.133587	-0.0992001	S	Tumor_Before_treatment	0.0503288
TGGTGGTAGCCAAGACGACAGTGC-27	P15_T_B	Tumor	Before_treatment	2093	Malignant_cell	CD44+Malignant_cell	0.0470521	0.052601	G2M	Tumor_Before_treatment	0.0523249
TGGTGGTATAGGATGACGACACAC-27	P15_T_B	Tumor	Before_treatment	5375	Malignant_cell	CD44+Malignant_cell	-0.0872247	-0.0961294	G1	Tumor_Before_treatment	0.190127
TGGTGGTATGGTGGTAAGTACAAG-27	P15_T_B	Tumor	Before_treatment	3017	Malignant_cell	CD44+Malignant_cell	0.175152	0.0623357	S	Tumor_Before_treatment	-0.0137928
TTCACGCAAAGGACACGCCACATA-27	P15_T_B	Tumor	Before_treatment	3109	Malignant_cell	Malignant_cell	-0.137801	-0.0607294	G1	Tumor_Before_treatment	-0.0260943
TTCACGCAACACGACCCAATGGAA-27	P15_T_B	Tumor	Before_treatment	1934	Malignant_cell	Malignant_cell	-0.090052	-0.0814724	G1	Tumor_Before_treatment	0.159555
TTCACGCAAGATCGCACGACACAC-27	P15_T_B	Tumor	Before_treatment	12927	Malignant_cell	CD44+Malignant_cell	0.0215973	-0.131341	S	Tumor_Before_treatment	0.0791409
TTCACGCAATTGAGGACAGCGTTA-27	P15_T_B	Tumor	Before_treatment	2615	Malignant_cell	Malignant_cell	-0.0904789	-0.0984351	G1	Tumor_Before_treatment	0.184851
TTCACGCACAAGGAGCCAAGACTA-27	P15_T_B	Tumor	Before_treatment	3931	Malignant_cell	CD44+Malignant_cell	0.0810259	-0.0298333	S	Tumor_Before_treatment	0.129001
TTCACGCACAGCGTTAAGCCATGC-27	P15_T_B	Tumor	Before_treatment	6118	Malignant_cell	CD44+Malignant_cell	-0.109984	0.000504273	G2M	Tumor_Before_treatment	0.239722
TTCACGCACCATCCTCTGGAACAA-27	P15_T_B	Tumor	Before_treatment	2401	Malignant_cell	Malignant_cell	-0.0240232	-0.186274	G1	Tumor_Before_treatment	0.0825089
TTCACGCACTGAGCCACCTCCTGA-27	P15_T_B	Tumor	Before_treatment	5194	Malignant_cell	Malignant_cell	0.430762	0.200883	S	Tumor_Before_treatment	0.0102397
TTCACGCAGAACAGGCACCTCCAA-27	P15_T_B	Tumor	Before_treatment	3393	Malignant_cell	Malignant_cell	0.163213	-0.143384	S	Tumor_Before_treatment	0.0686931
TTCACGCAGTCGTAGAAGGCTAAC-27	P15_T_B	Tumor	Before_treatment	1772	Malignant_cell	CD44+Malignant_cell	-0.105404	-0.0680028	G1	Tumor_Before_treatment	0.0482319
AGCACCTCCTGGCATAACAGATTC-28	P15_T_A	Tumor	After_treatment	1391	Malignant_cell	Malignant_cell	-0.102084	-0.0893351	G1	Tumor_After_treatment	0.0215355
CCAGTTCACCTCTATCATTGGCTC-28	P15_T_A	Tumor	After_treatment	1951	Malignant_cell	Malignant_cell	0.0120644	-0.101068	S	Tumor_After_treatment	0.148346
CTAAGGTCGATAGACACTAAGGTC-28	P15_T_A	Tumor	After_treatment	1730	Malignant_cell	Malignant_cell	-0.0135063	-0.0852504	G1	Tumor_After_treatment	0.131273
AGCACCTCAAACATCGGTACGCAA-29	P16_T_B	Tumor	Before_treatment	3013	Malignant_cell	CD44+Malignant_cell	-0.119237	-0.0916679	G1	Tumor_Before_treatment	0.232829
CCTCTATCAAACATCGCACCTTAC-29	P16_T_B	Tumor	Before_treatment	1428	Malignant_cell	Malignant_cell	-0.0848068	-0.111332	G1	Tumor_Before_treatment	0.0437175
CTGAGCCACTCAATGAATTGGCTC-29	P16_T_B	Tumor	Before_treatment	1466	Malignant_cell	Malignant_cell	-0.0241543	-0.035128	G1	Tumor_Before_treatment	0.0873953
GCCACATACCTCTATCATGCCTAA-29	P16_T_B	Tumor	Before_treatment	4127	Malignant_cell	Malignant_cell	-0.0866056	-0.176972	G1	Tumor_Before_treatment	0.177304
GGTGCGAAAACGCTTATGAAGAGA-29	P16_T_B	Tumor	Before_treatment	1639	Malignant_cell	Malignant_cell	0.034559	-0.0735493	S	Tumor_Before_treatment	0.114761
AACGCTTAAGTACAAGTGGAACAA-34	P18_T_B	Tumor	Before_treatment	2017	Malignant_cell	Malignant_cell	-0.0826847	-0.0725243	G1	Tumor_Before_treatment	0.228761
AACGCTTACCGTGAGACTGAGCCA-34	P18_T_B	Tumor	Before_treatment	1224	Malignant_cell	CD44+Malignant_cell	0.0439465	0.0726245	G2M	Tumor_Before_treatment	0.285858
AAGAGATCGAACAGGCCACCTTAC-34	P18_T_B	Tumor	Before_treatment	2115	Malignant_cell	Malignant_cell	-0.173996	-0.0280855	G1	Tumor_Before_treatment	-0.0760987
AAGGTACAGTCTGTCAGCGAGTAA-34	P18_T_B	Tumor	Before_treatment	1268	Malignant_cell	Malignant_cell	-0.129951	-0.0934076	G1	Tumor_Before_treatment	0.188689
ACACAGAACTGTAGCCGCCACATA-34	P18_T_B	Tumor	Before_treatment	2030	Malignant_cell	Malignant_cell	-0.0328024	-0.0076602	G1	Tumor_Before_treatment	0.220042
ACACAGAAGCCACATACGACTGGA-34	P18_T_B	Tumor	Before_treatment	2424	Malignant_cell	Malignant_cell	0.252228	0.212293	S	Tumor_Before_treatment	0.137464
ACACGACCACCTCCAAAGTGGTCA-34	P18_T_B	Tumor	Before_treatment	2317	Malignant_cell	Malignant_cell	0.162284	-0.0517607	S	Tumor_Before_treatment	0.0720125
ACAGATTCAACCGAGAAGTCACTA-34	P18_T_B	Tumor	Before_treatment	6708	Malignant_cell	Malignant_cell	-0.00846987	-0.036341	G1	Tumor_Before_treatment	0.15822
ACAGATTCACAAGCTACAGATCTG-34	P18_T_B	Tumor	Before_treatment	2326	Malignant_cell	Malignant_cell	0.147947	0.0698987	S	Tumor_Before_treatment	0.0857539
ACAGCAGACTGTAGCCAGATGTAC-34	P18_T_B	Tumor	Before_treatment	1519	Malignant_cell	CD44+Malignant_cell	-0.0813047	0.0540649	G2M	Tumor_Before_treatment	0.240852
ACATTGGCAACGCTTACAAGACTA-34	P18_T_B	Tumor	Before_treatment	5207	Malignant_cell	CD44+Malignant_cell	-0.140179	-0.137797	G1	Tumor_Before_treatment	0.140601
ACGCTCGAACAGCAGACACTTCGA-34	P18_T_B	Tumor	Before_treatment	1676	Malignant_cell	Malignant_cell	-0.125852	0.00993083	G2M	Tumor_Before_treatment	0.188389
AGAGTCAAACACGACCACAGATTC-34	P18_T_B	Tumor	Before_treatment	4477	Malignant_cell	CD44+Malignant_cell	-0.0413628	-0.135208	G1	Tumor_Before_treatment	0.260633
AGATCGCAACGCTCGAAGGCTAAC-34	P18_T_B	Tumor	Before_treatment	2001	Malignant_cell	Malignant_cell	-0.11828	-0.0859119	G1	Tumor_Before_treatment	0.190576
AGCAGGAATAGGATGACTGGCATA-34	P18_T_B	Tumor	Before_treatment	1755	Malignant_cell	Malignant_cell	-0.047791	-0.0887262	G1	Tumor_Before_treatment	0.119605
AGCCATGCCGACACACAAGGACAC-34	P18_T_B	Tumor	Before_treatment	6524	Malignant_cell	Malignant_cell	0.0232143	-0.130762	S	Tumor_Before_treatment	0.0144307
AGTGGTCACTGTAGCCAGATGTAC-34	P18_T_B	Tumor	Before_treatment	2684	Malignant_cell	CD44+Malignant_cell	-0.102022	-0.141135	G1	Tumor_Before_treatment	0.111548
AGTGGTCATATCAGCAAGTACAAG-34	P18_T_B	Tumor	Before_treatment	2000	Malignant_cell	CD44+Malignant_cell	-0.116048	-0.0678303	G1	Tumor_Before_treatment	-0.0636238
ATAGCGACCGACTGGAAGAGTCAA-34	P18_T_B	Tumor	Before_treatment	2150	Malignant_cell	CD44+Malignant_cell	-0.0489525	0.0187918	G2M	Tumor_Before_treatment	0.325972
ATCATTCCGAACAGGCCACCTTAC-34	P18_T_B	Tumor	Before_treatment	1999	Malignant_cell	Malignant_cell	0.0676756	0.0285847	S	Tumor_Before_treatment	0.26378
ATCCTGTACGGATTGCAACAACCA-34	P18_T_B	Tumor	Before_treatment	1842	Malignant_cell	Malignant_cell	-0.123095	-0.0750896	G1	Tumor_Before_treatment	0.279147
CAAGACTAAATGTTGCCGACACAC-34	P18_T_B	Tumor	Before_treatment	4170	Malignant_cell	Malignant_cell	0.125905	0.0643895	S	Tumor_Before_treatment	0.0837188
CAAGGAGCAGATGTACCCATCCTC-34	P18_T_B	Tumor	Before_treatment	6709	Malignant_cell	CD44+Malignant_cell	-0.140783	-0.112952	G1	Tumor_Before_treatment	0.0758034
CAATGGAAGAGCTGAACTAAGGTC-34	P18_T_B	Tumor	Before_treatment	1898	Malignant_cell	Malignant_cell	-0.0075183	0.0434816	G2M	Tumor_Before_treatment	0.149098
CACTTCGAGGAGAACAATTGAGGA-34	P18_T_B	Tumor	Before_treatment	2227	Malignant_cell	Malignant_cell	-0.0855579	-0.0282667	G1	Tumor_Before_treatment	0.00610943
CATACCAAACATTGGCGCCACATA-34	P18_T_B	Tumor	Before_treatment	2556	Malignant_cell	Malignant_cell	-0.00942527	0.0359423	G2M	Tumor_Before_treatment	0.144448
CATCAAGTATTGGCTCCTAAGGTC-34	P18_T_B	Tumor	Before_treatment	8443	Malignant_cell	Malignant_cell	0.174647	0.0738025	S	Tumor_Before_treatment	0.0484083
CCAGTTCAACATTGGCAGCACCTC-34	P18_T_B	Tumor	Before_treatment	2857	Malignant_cell	Malignant_cell	-0.0781365	-0.0703116	G1	Tumor_Before_treatment	-0.00323512
CCAGTTCAATCCTGTAACAGATTC-34	P18_T_B	Tumor	Before_treatment	2566	Malignant_cell	Malignant_cell	-0.0475547	-0.0418251	G1	Tumor_Before_treatment	0.0181122
CCGAAGTAGGAGAACATATCAGCA-34	P18_T_B	Tumor	Before_treatment	2628	Malignant_cell	CD44+Malignant_cell	-0.0839921	-0.147441	G1	Tumor_Before_treatment	0.0989062
CCGACAACAGATCGCAACTATGCA-34	P18_T_B	Tumor	Before_treatment	1706	Malignant_cell	Malignant_cell	-0.122931	-0.0101972	G1	Tumor_Before_treatment	0.117998
CCGACAACTTCACGCACCGTGAGA-34	P18_T_B	Tumor	Before_treatment	1273	Malignant_cell	CD44+Malignant_cell	-0.0935751	-0.0436207	G1	Tumor_Before_treatment	0.155822
CCGTGAGAAAGGACACAATCCGTC-34	P18_T_B	Tumor	Before_treatment	4728	Malignant_cell	CD44+Malignant_cell	0.0161411	0.0896532	G2M	Tumor_Before_treatment	0.313456
CCTCCTGAGATGAATCCTGGCATA-34	P18_T_B	Tumor	Before_treatment	3225	Malignant_cell	Malignant_cell	-0.0888057	-0.0891768	G1	Tumor_Before_treatment	-0.0540625
CCTCTATCCCTCTATCGCCACATA-34	P18_T_B	Tumor	Before_treatment	2735	Malignant_cell	Malignant_cell	-0.138481	-0.066226	G1	Tumor_Before_treatment	-0.0198353
CCTCTATCTGGTGGTATGGTGGTA-34	P18_T_B	Tumor	Before_treatment	2320	Malignant_cell	Malignant_cell	-0.0528577	0.117747	G2M	Tumor_Before_treatment	0.126295
CGAACTTACGCATACAGCCAAGAC-34	P18_T_B	Tumor	Before_treatment	1495	Malignant_cell	Malignant_cell	-0.0380504	0.137776	G2M	Tumor_Before_treatment	0.198873
CGACACACAAACATCGCTGAGCCA-34	P18_T_B	Tumor	Before_treatment	6887	Malignant_cell	Malignant_cell	0.179524	-0.0551132	S	Tumor_Before_treatment	0.133299
CGACTGGAGGTGCGAAAGGCTAAC-34	P18_T_B	Tumor	Before_treatment	2472	Malignant_cell	Malignant_cell	-0.124936	-0.092767	G1	Tumor_Before_treatment	0.152839
CTCAATGACCATCCTCACGCTCGA-34	P18_T_B	Tumor	Before_treatment	6891	Malignant_cell	CD44+Malignant_cell	-0.0714108	-0.107648	G1	Tumor_Before_treatment	0.120266
CTGAGCCAGTACGCAAACAAGCTA-34	P18_T_B	Tumor	Before_treatment	1749	Malignant_cell	Malignant_cell	0.141734	0.12077	S	Tumor_Before_treatment	0.126576
GAGTTAGCACACGACCAGGCTAAC-34	P18_T_B	Tumor	Before_treatment	1567	Malignant_cell	Malignant_cell	-0.131491	-0.149183	G1	Tumor_Before_treatment	0.122858
GAGTTAGCCTGGCATAATTGAGGA-34	P18_T_B	Tumor	Before_treatment	1472	Malignant_cell	Malignant_cell	-0.0416201	0.0414695	G2M	Tumor_Before_treatment	0.180632
GCCAAGACAGTGGTCAGCCACATA-34	P18_T_B	Tumor	Before_treatment	1597	Malignant_cell	Malignant_cell	-0.137351	-0.0364973	G1	Tumor_Before_treatment	0.109295
GCCAAGACCGACTGGAACATTGGC-34	P18_T_B	Tumor	Before_treatment	1766	Malignant_cell	Malignant_cell	0.00885408	-0.0139605	S	Tumor_Before_treatment	0.286925
GGAGAACACAAGACTAACAAGCTA-34	P18_T_B	Tumor	Before_treatment	2186	Malignant_cell	Malignant_cell	-0.141303	-0.0888212	G1	Tumor_Before_treatment	0.291735
GGTGCGAAAGCAGGAACAATGGAA-34	P18_T_B	Tumor	Before_treatment	7565	Malignant_cell	CD44+Malignant_cell	-0.201077	-0.104314	G1	Tumor_Before_treatment	0.0533847
GGTGCGAACAATGGAAAGTGGTCA-34	P18_T_B	Tumor	Before_treatment	2744	Malignant_cell	CD44+Malignant_cell	0.0873256	0.0302746	S	Tumor_Before_treatment	0.222349
GTACGCAACTGTAGCCAAGAGATC-34	P18_T_B	Tumor	Before_treatment	2543	Malignant_cell	Malignant_cell	-0.047409	-0.144227	G1	Tumor_Before_treatment	0.0890437
GTACGCAAGACTAGTAGTCGTAGA-34	P18_T_B	Tumor	Before_treatment	8764	Malignant_cell	CD44+Malignant_cell	-0.013284	-0.134187	G1	Tumor_Before_treatment	0.136382
GTCTGTCACTAAGGTCCAGCGTTA-34	P18_T_B	Tumor	Before_treatment	2580	Malignant_cell	CD44+Malignant_cell	0.292006	-0.012683	S	Tumor_Before_treatment	0.172372
GTGTTCTAGCTAACGAAAGGTACA-34	P18_T_B	Tumor	Before_treatment	4873	Malignant_cell	Malignant_cell	0.0949027	0.0727873	S	Tumor_Before_treatment	0.131436
GTGTTCTAGTACGCAAAATGTTGC-34	P18_T_B	Tumor	Before_treatment	2906	Malignant_cell	Malignant_cell	0.0473018	-0.138319	S	Tumor_Before_treatment	0.22116
TAGGATGAATTGGCTCAGATCGCA-34	P18_T_B	Tumor	Before_treatment	2190	Malignant_cell	CD44+Malignant_cell	0.264167	-0.0237363	S	Tumor_Before_treatment	0.380095
TCTTCACAAACGTGATATTGGCTC-34	P18_T_B	Tumor	Before_treatment	2635	Malignant_cell	CD44+Malignant_cell	0.333495	-0.118353	S	Tumor_Before_treatment	0.155218
TCTTCACAACCTCCAAGAGTTAGC-34	P18_T_B	Tumor	Before_treatment	1742	Malignant_cell	CD44+Malignant_cell	-0.135668	-0.0194362	G1	Tumor_Before_treatment	0.222611
TCTTCACACGACTGGAAATCCGTC-34	P18_T_B	Tumor	Before_treatment	8738	Malignant_cell	CD44+Malignant_cell	0.101561	0.0343409	S	Tumor_Before_treatment	0.137444
TCTTCACATAGGATGAAGCCATGC-34	P18_T_B	Tumor	Before_treatment	2487	Malignant_cell	Malignant_cell	-0.0656039	-0.122326	G1	Tumor_Before_treatment	0.0152294
TGGAACAAGTGTTCTAACGTATCA-34	P18_T_B	Tumor	Before_treatment	1341	Malignant_cell	Malignant_cell	0.243739	0.131018	S	Tumor_Before_treatment	0.0679302
TGGCTTCACCTCTATCAACGCTTA-34	P18_T_B	Tumor	Before_treatment	1977	Malignant_cell	Malignant_cell	-0.0923495	0.0516025	G2M	Tumor_Before_treatment	0.131411
TTCACGCAACAGATTCAATGTTGC-34	P18_T_B	Tumor	Before_treatment	1629	Malignant_cell	Malignant_cell	0.0463686	-0.026737	S	Tumor_Before_treatment	0.0270504
AACCGAGACCTCCTGAGGAGAACA-37	P19_T_B	Tumor	Before_treatment	3014	Malignant_cell	Malignant_cell	-0.134808	-0.0631439	G1	Tumor_Before_treatment	0.407087
AACGTGATACACGACCAAGAGATC-37	P19_T_B	Tumor	Before_treatment	4949	Malignant_cell	Malignant_cell	0.0970385	-0.00738629	S	Tumor_Before_treatment	0.29837
AACGTGATGTCTGTCACAAGACTA-37	P19_T_B	Tumor	Before_treatment	5557	Malignant_cell	CD44+Malignant_cell	0.0247027	-0.0839948	S	Tumor_Before_treatment	0.174555
AATCCGTCAAACATCGTGAAGAGA-37	P19_T_B	Tumor	Before_treatment	6058	Malignant_cell	Malignant_cell	0.0552734	-0.0584973	S	Tumor_Before_treatment	0.241067
ACATTGGCAATCCGTCACACAGAA-37	P19_T_B	Tumor	Before_treatment	3412	Malignant_cell	Malignant_cell	-0.01535	-0.0972329	G1	Tumor_Before_treatment	0.302604
ACATTGGCCATCAAGTGAGTTAGC-37	P19_T_B	Tumor	Before_treatment	6360	Malignant_cell	CD44+Malignant_cell	0.081264	0.101587	G2M	Tumor_Before_treatment	0.312
ACATTGGCCCATCCTCAAGGACAC-37	P19_T_B	Tumor	Before_treatment	1842	Malignant_cell	CD44+Malignant_cell	-0.0578368	-0.157611	G1	Tumor_Before_treatment	0.32408
ACCACTGTAAACATCGGCGAGTAA-37	P19_T_B	Tumor	Before_treatment	4596	Malignant_cell	CD44+Malignant_cell	0.00167246	-0.124075	S	Tumor_Before_treatment	0.455787
ACCACTGTATTGAGGAACGTATCA-37	P19_T_B	Tumor	Before_treatment	5502	Malignant_cell	Malignant_cell	-0.141238	-0.0146889	G1	Tumor_Before_treatment	0.184824
ACGCTCGAAATGTTGCCTGGCATA-37	P19_T_B	Tumor	Before_treatment	5618	Malignant_cell	CD44+Malignant_cell	-0.0379969	-0.04162	G1	Tumor_Before_treatment	0.295006
ACGTATCAACGTATCACAAGGAGC-37	P19_T_B	Tumor	Before_treatment	7104	Malignant_cell	CD44+Malignant_cell	-0.0394216	-0.0470322	G1	Tumor_Before_treatment	0.132789
AGAGTCAACAACCACACAGCGTTA-37	P19_T_B	Tumor	Before_treatment	3240	Malignant_cell	Malignant_cell	-0.124392	-0.105836	G1	Tumor_Before_treatment	0.106025
AGATGTACACACAGAAAACTCACC-37	P19_T_B	Tumor	Before_treatment	1974	Malignant_cell	CD44+Malignant_cell	-0.0896101	-0.11398	G1	Tumor_Before_treatment	0.268721
AGCACCTCCGAACTTAACGTATCA-37	P19_T_B	Tumor	Before_treatment	4377	Malignant_cell	CD44+Malignant_cell	-0.109863	-0.0622825	G1	Tumor_Before_treatment	0.238277
AGCAGGAACTGTAGCCAATGTTGC-37	P19_T_B	Tumor	Before_treatment	2697	Malignant_cell	Malignant_cell	-0.0703891	-0.155954	G1	Tumor_Before_treatment	0.237209
AGGCTAACATCATTCCAAGGTACA-37	P19_T_B	Tumor	Before_treatment	1925	Malignant_cell	Malignant_cell	0.198962	-0.10113	S	Tumor_Before_treatment	0.260247
AGTGGTCATAGGATGACAAGGAGC-37	P19_T_B	Tumor	Before_treatment	3706	Malignant_cell	Malignant_cell	-0.00125968	-0.038866	G1	Tumor_Before_treatment	0.123781
ATAGCGACCACCTTACCCTCCTGA-37	P19_T_B	Tumor	Before_treatment	4304	Malignant_cell	CD44+Malignant_cell	-0.0769099	-0.062038	G1	Tumor_Before_treatment	0.226129
ATCATTCCAAGACGGACACTTCGA-37	P19_T_B	Tumor	Before_treatment	4600	Malignant_cell	Malignant_cell	-0.101027	-0.120904	G1	Tumor_Before_treatment	0.109012
ATTGGCTCAACTCACCAGCACCTC-37	P19_T_B	Tumor	Before_treatment	2656	Malignant_cell	Malignant_cell	-0.0212228	-0.0383033	G1	Tumor_Before_treatment	0.379858
ATTGGCTCACCACTGTAACTCACC-37	P19_T_B	Tumor	Before_treatment	5300	Malignant_cell	CD44+Malignant_cell	-0.122802	-0.184983	G1	Tumor_Before_treatment	0.254492
ATTGGCTCATAGCGACAGCACCTC-37	P19_T_B	Tumor	Before_treatment	6044	Malignant_cell	Malignant_cell	0.102036	-0.0839348	S	Tumor_Before_treatment	0.326512
CAACCACAAGCACCTCGAGTTAGC-37	P19_T_B	Tumor	Before_treatment	3785	Malignant_cell	CD44+Malignant_cell	-0.143544	-0.132606	G1	Tumor_Before_treatment	0.319015
CAACCACAATAGCGACTGGCTTCA-37	P19_T_B	Tumor	Before_treatment	2522	Malignant_cell	CD44+Malignant_cell	0.000419298	-0.00737529	S	Tumor_Before_treatment	0.114169
CAACCACATGGTGGTATGAAGAGA-37	P19_T_B	Tumor	Before_treatment	3942	Malignant_cell	CD44+Malignant_cell	-0.117794	0.0662721	G2M	Tumor_Before_treatment	0.213685
CAAGGAGCAGCACCTCCAATGGAA-37	P19_T_B	Tumor	Before_treatment	6351	Malignant_cell	CD44+Malignant_cell	0.135204	-0.0859624	S	Tumor_Before_treatment	0.22516
CACCTTACAGAGTCAAGGTGCGAA-37	P19_T_B	Tumor	Before_treatment	2407	Malignant_cell	CD44+Malignant_cell	-0.0551411	-0.0968014	G1	Tumor_Before_treatment	0.132242
CACTTCGACGACTGGAAGAGTCAA-37	P19_T_B	Tumor	Before_treatment	2923	Malignant_cell	CD44+Malignant_cell	-0.10002	-0.128053	G1	Tumor_Before_treatment	0.274689
CACTTCGATGGAACAAAACGTGAT-37	P19_T_B	Tumor	Before_treatment	5486	Malignant_cell	Malignant_cell	-0.138527	-0.124904	G1	Tumor_Before_treatment	0.183518
CCAGTTCATCTTCACAAACTCACC-37	P19_T_B	Tumor	Before_treatment	4507	Malignant_cell	CD44+Malignant_cell	0.343952	0.169758	S	Tumor_Before_treatment	0.238391
CCATCCTCAACGCTTAAACTCACC-37	P19_T_B	Tumor	Before_treatment	10195	Malignant_cell	CD44+Malignant_cell	-0.101654	-0.0428945	G1	Tumor_Before_treatment	0.0659129
CCATCCTCAGTCACTAGCCACATA-37	P19_T_B	Tumor	Before_treatment	5061	Malignant_cell	Malignant_cell	-0.0555867	-0.032161	G1	Tumor_Before_treatment	0.195284
CCATCCTCTGAAGAGACTGTAGCC-37	P19_T_B	Tumor	Before_treatment	9635	Malignant_cell	CD44+Malignant_cell	0.41635	0.0586825	S	Tumor_Before_treatment	0.312958
CCGTGAGAACCTCCAACACCTTAC-37	P19_T_B	Tumor	Before_treatment	2062	Malignant_cell	Malignant_cell	-0.0366742	-0.082978	G1	Tumor_Before_treatment	0.45393
CCGTGAGACATACCAACCTAATCC-37	P19_T_B	Tumor	Before_treatment	5613	Malignant_cell	Malignant_cell	0.0654089	-0.00563067	S	Tumor_Before_treatment	0.0487676
CCTCCTGAACAAGCTACTCAATGA-37	P19_T_B	Tumor	Before_treatment	4325	Malignant_cell	CD44+Malignant_cell	-0.0559234	-0.12356	G1	Tumor_Before_treatment	0.154528
CCTCTATCAGTGGTCAAATGTTGC-37	P19_T_B	Tumor	Before_treatment	2682	Malignant_cell	Malignant_cell	0.268995	-0.0217729	S	Tumor_Before_treatment	0.381217
CCTCTATCCTGGCATAAACTCACC-37	P19_T_B	Tumor	Before_treatment	5981	Malignant_cell	Malignant_cell	0.102824	0.020206	S	Tumor_Before_treatment	0.33276
CGACTGGAAGCAGGAAACACGACC-37	P19_T_B	Tumor	Before_treatment	3827	Malignant_cell	CD44+Malignant_cell	-0.122968	-0.117655	G1	Tumor_Before_treatment	0.177922
CGCATACACACCTTACGTGTTCTA-37	P19_T_B	Tumor	Before_treatment	5361	Malignant_cell	CD44+Malignant_cell	0.109038	0.0734215	S	Tumor_Before_treatment	0.302646
CGCATACACCGTGAGAGATAGACA-37	P19_T_B	Tumor	Before_treatment	2657	Malignant_cell	Malignant_cell	-0.0205903	-0.155469	G1	Tumor_Before_treatment	0.135852
CGCTGATCCAAGGAGCCCGACAAC-37	P19_T_B	Tumor	Before_treatment	6012	Malignant_cell	Malignant_cell	-0.0366132	-0.021659	G1	Tumor_Before_treatment	0.253178
CTAAGGTCATGCCTAAGCCAAGAC-37	P19_T_B	Tumor	Before_treatment	3270	Malignant_cell	Malignant_cell	0.0272995	0.24809	G2M	Tumor_Before_treatment	0.375586
CTCAATGACTGAGCCAAGCCATGC-37	P19_T_B	Tumor	Before_treatment	3860	Malignant_cell	Malignant_cell	-0.125958	-0.0897503	G1	Tumor_Before_treatment	0.187183
CTGGCATAAATGTTGCCGCATACA-37	P19_T_B	Tumor	Before_treatment	3434	Malignant_cell	CD44+Malignant_cell	-0.124415	-0.120325	G1	Tumor_Before_treatment	0.13306
CTGGCATATATCAGCAAAGAGATC-37	P19_T_B	Tumor	Before_treatment	3245	Malignant_cell	Malignant_cell	-0.118859	0.0871564	G2M	Tumor_Before_treatment	0.278017
GAGTTAGCCGCTGATCGAGTTAGC-37	P19_T_B	Tumor	Before_treatment	6131	Malignant_cell	Malignant_cell	0.254514	0.0637631	S	Tumor_Before_treatment	0.273754
GATAGACACAATGGAAGCGAGTAA-37	P19_T_B	Tumor	Before_treatment	6808	Malignant_cell	CD44+Malignant_cell	-0.0678207	-0.0864392	G1	Tumor_Before_treatment	0.277978
GCCAAGACAACCGAGACTGGCATA-37	P19_T_B	Tumor	Before_treatment	2882	Malignant_cell	Malignant_cell	0.00769602	-0.190346	S	Tumor_Before_treatment	0.370628
GCCACATAAGATGTACGTCGTAGA-37	P19_T_B	Tumor	Before_treatment	5572	Malignant_cell	Malignant_cell	-0.111523	0.0594917	G2M	Tumor_Before_treatment	0.369448
GCTAACGATGGCTTCACCGACAAC-37	P19_T_B	Tumor	Before_treatment	4451	Malignant_cell	CD44+Malignant_cell	-0.0428469	-0.0406725	G1	Tumor_Before_treatment	0.252495
GGTGCGAACCGAAGTAGAGCTGAA-37	P19_T_B	Tumor	Before_treatment	2624	Malignant_cell	Malignant_cell	-0.123659	-0.116441	G1	Tumor_Before_treatment	0.287568
GTACGCAACTGAGCCATCTTCACA-37	P19_T_B	Tumor	Before_treatment	5269	Malignant_cell	Malignant_cell	-0.081176	-0.0939996	G1	Tumor_Before_treatment	0.400076
GTCTGTCACGCATACAAGCCATGC-37	P19_T_B	Tumor	Before_treatment	6174	Malignant_cell	CD44+Malignant_cell	0.0345781	-0.0718081	S	Tumor_Before_treatment	0.205621
GTGTTCTACGACACACCAGATCTG-37	P19_T_B	Tumor	Before_treatment	4666	Malignant_cell	Malignant_cell	-0.0505346	-0.0987056	G1	Tumor_Before_treatment	0.271934
TCTTCACAAACGCTTACATCAAGT-37	P19_T_B	Tumor	Before_treatment	2043	Malignant_cell	CD44+Malignant_cell	0.0835974	-0.00995895	S	Tumor_Before_treatment	0.163051
TGGCTTCAGAGTTAGCAGAGTCAA-37	P19_T_B	Tumor	Before_treatment	4463	Malignant_cell	Malignant_cell	-0.153313	-0.0654468	G1	Tumor_Before_treatment	0.337631
TGGTGGTAAGCCATGCAGCAGGAA-37	P19_T_B	Tumor	Before_treatment	5332	Malignant_cell	CD44+Malignant_cell	0.273635	0.0608922	S	Tumor_Before_treatment	0.171789
AAACATCGCAATGGAACTGGCATA-40	P20_T_B	Tumor	Before_treatment	2573	Malignant_cell	CD44+Malignant_cell	0.113454	-0.0332839	S	Tumor_Before_treatment	0.125591
ACAAGCTACACTTCGAATTGAGGA-40	P20_T_B	Tumor	Before_treatment	4851	Malignant_cell	Malignant_cell	0.127142	-0.0622177	S	Tumor_Before_treatment	0.0196607
ACAGATTCTGGAACAACTGAGCCA-40	P20_T_B	Tumor	Before_treatment	2161	Malignant_cell	CD44+Malignant_cell	0.142023	-0.0654109	S	Tumor_Before_treatment	0.0379949
ACATTGGCACGTATCAGACTAGTA-40	P20_T_B	Tumor	Before_treatment	8696	Malignant_cell	CD44+Malignant_cell	0.196548	0.00352084	S	Tumor_Before_treatment	0.245357
ATCATTCCATCATTCCCTGGCATA-40	P20_T_B	Tumor	Before_treatment	3027	Malignant_cell	Malignant_cell	-0.051683	-0.0641676	G1	Tumor_Before_treatment	0.126547
ATGCCTAAAAGGTACAAAGACGGA-40	P20_T_B	Tumor	Before_treatment	1603	Malignant_cell	Malignant_cell	-0.0831457	-0.0582548	G1	Tumor_Before_treatment	0.196925
ATTGAGGACCTAATCCCAACCACA-40	P20_T_B	Tumor	Before_treatment	2687	Malignant_cell	Malignant_cell	-0.0741145	-0.119364	G1	Tumor_Before_treatment	0.0385522
CATACCAACAGATCTGCCTCTATC-40	P20_T_B	Tumor	Before_treatment	4178	Malignant_cell	Malignant_cell	-0.0919306	-0.108199	G1	Tumor_Before_treatment	0.0350486
CGAACTTATATCAGCATATCAGCA-40	P20_T_B	Tumor	Before_treatment	6510	Malignant_cell	CD44+Malignant_cell	0.315378	0.01637	S	Tumor_Before_treatment	0.2084
CTAAGGTCGCGAGTAATAGGATGA-40	P20_T_B	Tumor	Before_treatment	3901	Malignant_cell	Malignant_cell	-0.0119947	-0.10142	G1	Tumor_Before_treatment	0.174912
GATAGACAACACGACCAGCACCTC-40	P20_T_B	Tumor	Before_treatment	4728	Malignant_cell	CD44+Malignant_cell	-0.117862	-0.100941	G1	Tumor_Before_treatment	0.173747
GGAGAACAATGCCTAAATAGCGAC-40	P20_T_B	Tumor	Before_treatment	1867	Malignant_cell	Malignant_cell	-0.0942948	-0.0711541	G1	Tumor_Before_treatment	0.00988266
GTACGCAAAAGGACACAAGGTACA-40	P20_T_B	Tumor	Before_treatment	1520	Malignant_cell	Malignant_cell	0.0334181	0.0854199	G2M	Tumor_Before_treatment	0.15998
GTACGCAAATCATTCCGATAGACA-40	P20_T_B	Tumor	Before_treatment	2732	Malignant_cell	CD44+Malignant_cell	0.025026	-0.0962181	S	Tumor_Before_treatment	0.386164
TGGTGGTAGTGTTCTAACCACTGT-40	P20_T_B	Tumor	Before_treatment	1550	Malignant_cell	CD44+Malignant_cell	0.0886991	-0.136439	S	Tumor_Before_treatment	0.239396
ATCCTGTACCTCCTGAGAATCTGA-42	P21_T_B	Tumor	Before_treatment	466	Malignant_cell	Malignant_cell	-0.0361826	-0.0582184	G1	Tumor_Before_treatment	0.158098
AACGTGATCCAGTTCAGCTCGGTA-44	P22_T_B	Tumor	Before_treatment	3322	Malignant_cell	Malignant_cell	0.155336	-0.0424896	S	Tumor_Before_treatment	0.449777
AACGTGATGAACAGGCCAAGGAGC-44	P22_T_B	Tumor	Before_treatment	5804	Malignant_cell	CD44+Malignant_cell	-0.0786301	-0.101942	G1	Tumor_Before_treatment	0.186707
AACTCACCAGAGTCAAAACTCACC-44	P22_T_B	Tumor	Before_treatment	4241	Malignant_cell	CD44+Malignant_cell	-0.0850014	-0.0216046	G1	Tumor_Before_treatment	0.303366
ACACAGAAACACAGAAGAGCTGAA-44	P22_T_B	Tumor	Before_treatment	5111	Malignant_cell	Malignant_cell	0.187871	-0.0803856	S	Tumor_Before_treatment	0.0475328
AGTACAAGACTATGCACTGTAGCC-44	P22_T_B	Tumor	Before_treatment	6438	Malignant_cell	Malignant_cell	-0.0972327	-0.0436804	G1	Tumor_Before_treatment	0.110926
ATTGAGGAAATCCGTCAAGAGATC-44	P22_T_B	Tumor	Before_treatment	13557	Malignant_cell	CD44+Malignant_cell	-0.0569082	-0.0868115	G1	Tumor_Before_treatment	0.186721
CAAGACTAAATCCGTCCGCTGATC-44	P22_T_B	Tumor	Before_treatment	2986	Malignant_cell	Malignant_cell	-0.0304158	-0.0409928	G1	Tumor_Before_treatment	0.0638255
GTACGCAAGAACAGGCGCGAGTAA-44	P22_T_B	Tumor	Before_treatment	6653	Malignant_cell	Malignant_cell	0.0967781	-0.0335024	S	Tumor_Before_treatment	0.110539
TCCGTCTAGCCACATAGTACGCAA-44	P22_T_B	Tumor	Before_treatment	5036	Malignant_cell	CD44+Malignant_cell	-0.08812	-0.0642575	G1	Tumor_Before_treatment	0.0949425
TGGCTTCAAGTGGTCACCATCCTC-44	P22_T_B	Tumor	Before_treatment	13882	Malignant_cell	CD44+Malignant_cell	0.423135	0.0810012	S	Tumor_Before_treatment	0.235057
CTGGCATAGTACGCAACCTCTATC-0	P1_T_B	Tumor	Before_treatment	1970	Malignant_cell	Malignant_cell	0.106153	0.220564	G2M	Tumor_Before_treatment	-0.0467492
AAACATCGCATCAAGTTGAAGAGA-1	P2_T_B	Tumor	Before_treatment	6848	Malignant_cell	CD44+Malignant_cell	0.276413	0.32185	G2M	Tumor_Before_treatment	0.418722
AAACATCGGAATCTGACCATCCTC-1	P2_T_B	Tumor	Before_treatment	2844	Malignant_cell	Malignant_cell	-0.0866629	0.310341	G2M	Tumor_Before_treatment	0.284232
AACCGAGAGTGTTCTAAACTCACC-1	P2_T_B	Tumor	Before_treatment	9529	Malignant_cell	Malignant_cell	0.202039	0.380118	G2M	Tumor_Before_treatment	0.342965
AATCCGTCACAGATTCGACAGTGC-1	P2_T_B	Tumor	Before_treatment	3857	Malignant_cell	CD44+Malignant_cell	0.258691	0.387696	G2M	Tumor_Before_treatment	0.187997
AATCCGTCCTAAGGTCCGGATTGC-1	P2_T_B	Tumor	Before_treatment	7427	Malignant_cell	CD44+Malignant_cell	0.0846954	0.699774	G2M	Tumor_Before_treatment	0.361506
AATGTTGCAATGTTGCCCGACAAC-1	P2_T_B	Tumor	Before_treatment	19181	Malignant_cell	CD44+Malignant_cell	0.205491	0.59005	G2M	Tumor_Before_treatment	0.711447
ACAAGCTAAAGGTACAAAGACGGA-1	P2_T_B	Tumor	Before_treatment	3645	Malignant_cell	CD44+Malignant_cell	0.174938	0.262697	G2M	Tumor_Before_treatment	0.334372
ACAAGCTACAGATCTGGCGAGTAA-1	P2_T_B	Tumor	Before_treatment	7009	Malignant_cell	CD44+Malignant_cell	-0.0774814	0.833791	G2M	Tumor_Before_treatment	0.311005
ACACGACCAGAGTCAAAGGCTAAC-1	P2_T_B	Tumor	Before_treatment	6358	Malignant_cell	CD44+Malignant_cell	-0.0191434	0.494826	G2M	Tumor_Before_treatment	0.258877
ACAGATTCAAGAGATCACCTCCAA-1	P2_T_B	Tumor	Before_treatment	9536	Malignant_cell	CD44+Malignant_cell	0.253126	0.555487	G2M	Tumor_Before_treatment	0.314336
ACCACTGTCAAGGAGCATAGCGAC-1	P2_T_B	Tumor	Before_treatment	6206	Malignant_cell	CD44+Malignant_cell	-0.00361494	0.800394	G2M	Tumor_Before_treatment	0.239215
ACCTCCAAACATTGGCTATCAGCA-1	P2_T_B	Tumor	Before_treatment	5417	Malignant_cell	CD44+Malignant_cell	0.31211	0.537479	G2M	Tumor_Before_treatment	0.266635
ACCTCCAAGATGAATCCATCAAGT-1	P2_T_B	Tumor	Before_treatment	11233	Malignant_cell	CD44+Malignant_cell	0.495064	0.377961	S	Tumor_Before_treatment	0.427318
ACGCTCGATCCGTCTACAGCGTTA-1	P2_T_B	Tumor	Before_treatment	7127	Malignant_cell	CD44+Malignant_cell	0.219505	0.815819	G2M	Tumor_Before_treatment	0.248411
ACTATGCAATTGGCTCGTCGTAGA-1	P2_T_B	Tumor	Before_treatment	9003	Malignant_cell	CD44+Malignant_cell	0.131705	0.175322	G2M	Tumor_Before_treatment	0.263289
ACTATGCACTCAATGAACCTCCAA-1	P2_T_B	Tumor	Before_treatment	9700	Malignant_cell	CD44+Malignant_cell	-0.0383591	0.526726	G2M	Tumor_Before_treatment	0.440733
AGAGTCAACACTTCGAGAGTTAGC-1	P2_T_B	Tumor	Before_treatment	6494	Malignant_cell	CD44+Malignant_cell	0.10881	0.735387	G2M	Tumor_Before_treatment	0.461337
AGAGTCAAGAGCTGAATGGCTTCA-1	P2_T_B	Tumor	Before_treatment	11625	Malignant_cell	CD44+Malignant_cell	0.0184842	0.359214	G2M	Tumor_Before_treatment	0.265425
AGATCGCAGAACAGGCCAGCGTTA-1	P2_T_B	Tumor	Before_treatment	4604	Malignant_cell	CD44+Malignant_cell	-0.00995048	0.680902	G2M	Tumor_Before_treatment	0.324149
AGATGTACTTCACGCAACCACTGT-1	P2_T_B	Tumor	Before_treatment	3787	Malignant_cell	Malignant_cell	0.400337	0.381778	S	Tumor_Before_treatment	0.302319
AGTACAAGAGCCATGCTGAAGAGA-1	P2_T_B	Tumor	Before_treatment	9827	Malignant_cell	CD44+Malignant_cell	0.127746	0.883975	G2M	Tumor_Before_treatment	0.445632
AGTCACTAGCGAGTAAAGCCATGC-1	P2_T_B	Tumor	Before_treatment	5276	Malignant_cell	CD44+Malignant_cell	0.0487666	0.787821	G2M	Tumor_Before_treatment	0.352527
ATCATTCCTGGCTTCACGGATTGC-1	P2_T_B	Tumor	Before_treatment	3254	Malignant_cell	CD44+Malignant_cell	0.50887	0.117965	S	Tumor_Before_treatment	0.105164
ATGCCTAAAGTACAAGCTAAGGTC-1	P2_T_B	Tumor	Before_treatment	4365	Malignant_cell	CD44+Malignant_cell	-0.0088921	0.623364	G2M	Tumor_Before_treatment	0.21917
ATTGAGGAGAACAGGCACATTGGC-1	P2_T_B	Tumor	Before_treatment	6701	Malignant_cell	CD44+Malignant_cell	0.234148	0.281414	G2M	Tumor_Before_treatment	0.103082
ATTGGCTCAGAGTCAATAGGATGA-1	P2_T_B	Tumor	Before_treatment	4441	Malignant_cell	CD44+Malignant_cell	0.0347855	0.48255	G2M	Tumor_Before_treatment	0.257086
ATTGGCTCAGTGGTCAGTCTGTCA-1	P2_T_B	Tumor	Before_treatment	10593	Malignant_cell	CD44+Malignant_cell	0.286013	0.497889	G2M	Tumor_Before_treatment	0.414184
CAAGACTAACAAGCTAAATCCGTC-1	P2_T_B	Tumor	Before_treatment	1833	Malignant_cell	Malignant_cell	0.356053	0.186039	S	Tumor_Before_treatment	0.298446
CAAGGAGCCCTCCTGACGGATTGC-1	P2_T_B	Tumor	Before_treatment	11635	Malignant_cell	CD44+Malignant_cell	0.423286	0.340148	S	Tumor_Before_treatment	0.269553
CAATGGAAAACAACCAACGTATCA-1	P2_T_B	Tumor	Before_treatment	15510	Malignant_cell	CD44+Malignant_cell	0.331061	0.427608	G2M	Tumor_Before_treatment	0.507261
CAGATCTGGACTAGTACAATGGAA-1	P2_T_B	Tumor	Before_treatment	14616	Malignant_cell	CD44+Malignant_cell	0.282017	0.256728	S	Tumor_Before_treatment	0.361497
CAGCGTTAATTGGCTCATTGGCTC-1	P2_T_B	Tumor	Before_treatment	14124	Malignant_cell	CD44+Malignant_cell	0.368049	0.160949	S	Tumor_Before_treatment	0.284853
CAGCGTTATAGGATGAAATCCGTC-1	P2_T_B	Tumor	Before_treatment	13514	Malignant_cell	CD44+Malignant_cell	0.0860943	0.587294	G2M	Tumor_Before_treatment	0.3715
CCGACAACCCTAATCCGTGTTCTA-1	P2_T_B	Tumor	Before_treatment	8706	Malignant_cell	CD44+Malignant_cell	0.16148	0.398683	G2M	Tumor_Before_treatment	0.399684
CCGTGAGAAACCGAGAGTCTGTCA-1	P2_T_B	Tumor	Before_treatment	14288	Malignant_cell	CD44+Malignant_cell	0.0796787	0.800329	G2M	Tumor_Before_treatment	0.432627
CCGTGAGAACATTGGCAGCAGGAA-1	P2_T_B	Tumor	Before_treatment	13259	Malignant_cell	CD44+Malignant_cell	0.0384683	0.435916	G2M	Tumor_Before_treatment	0.232804
CCTCCTGAAAGGACACAACGCTTA-1	P2_T_B	Tumor	Before_treatment	7679	Malignant_cell	CD44+Malignant_cell	0.0388607	0.568788	G2M	Tumor_Before_treatment	0.325931
CCTCCTGAGCTAACGAAAGAGATC-1	P2_T_B	Tumor	Before_treatment	3335	Malignant_cell	CD44+Malignant_cell	0.0577412	0.415908	G2M	Tumor_Before_treatment	0.212022
CCTCCTGAGTCGTAGAAACGCTTA-1	P2_T_B	Tumor	Before_treatment	4769	Malignant_cell	CD44+Malignant_cell	0.0243553	0.690543	G2M	Tumor_Before_treatment	0.0694667
CGACACACAGTCACTAGGTGCGAA-1	P2_T_B	Tumor	Before_treatment	9200	Malignant_cell	CD44+Malignant_cell	0.178289	0.324438	G2M	Tumor_Before_treatment	0.316973
CGACTGGACGGATTGCACATTGGC-1	P2_T_B	Tumor	Before_treatment	7916	Malignant_cell	CD44+Malignant_cell	0.437677	0.464119	G2M	Tumor_Before_treatment	0.463387
CGACTGGAGACTAGTAAATGTTGC-1	P2_T_B	Tumor	Before_treatment	3217	Malignant_cell	CD44+Malignant_cell	-0.00350307	0.731276	G2M	Tumor_Before_treatment	0.262497
CGCATACACATACCAAATGCCTAA-1	P2_T_B	Tumor	Before_treatment	9044	Malignant_cell	CD44+Malignant_cell	0.159428	0.263746	G2M	Tumor_Before_treatment	0.37681
CGCTGATCTTCACGCAGTACGCAA-1	P2_T_B	Tumor	Before_treatment	8218	Malignant_cell	CD44+Malignant_cell	0.0019998	0.451848	G2M	Tumor_Before_treatment	0.199709
CGGATTGCAAGGTACAGCTCGGTA-1	P2_T_B	Tumor	Before_treatment	8525	Malignant_cell	CD44+Malignant_cell	0.14329	0.449256	G2M	Tumor_Before_treatment	0.270047
CTAAGGTCAGTGGTCAAATGTTGC-1	P2_T_B	Tumor	Before_treatment	4249	Malignant_cell	Malignant_cell	0.236346	0.525602	G2M	Tumor_Before_treatment	0.10907
CTCAATGAAATGTTGCCTCAATGA-1	P2_T_B	Tumor	Before_treatment	8748	Malignant_cell	CD44+Malignant_cell	-0.0255437	0.927156	G2M	Tumor_Before_treatment	0.423578
CTCAATGACACTTCGACCGAAGTA-1	P2_T_B	Tumor	Before_treatment	6196	Malignant_cell	CD44+Malignant_cell	-0.0670642	0.912753	G2M	Tumor_Before_treatment	0.438876
CTGAGCCAAAGGTACACACCTTAC-1	P2_T_B	Tumor	Before_treatment	8844	Malignant_cell	CD44+Malignant_cell	0.163682	0.518969	G2M	Tumor_Before_treatment	0.344876
CTGAGCCACGAACTTAGAGTTAGC-1	P2_T_B	Tumor	Before_treatment	4179	Malignant_cell	CD44+Malignant_cell	0.206802	0.571826	G2M	Tumor_Before_treatment	0.489076
CTGGCATAACAAGCTAGTACGCAA-1	P2_T_B	Tumor	Before_treatment	8630	Malignant_cell	CD44+Malignant_cell	0.137822	0.496254	G2M	Tumor_Before_treatment	0.694677
CTGGCATAAGATGTACAACCGAGA-1	P2_T_B	Tumor	Before_treatment	3693	Malignant_cell	CD44+Malignant_cell	0.157867	0.407203	G2M	Tumor_Before_treatment	0.409975
CTGTAGCCACAGCAGACACCTTAC-1	P2_T_B	Tumor	Before_treatment	7874	Malignant_cell	CD44+Malignant_cell	0.232127	0.2149	S	Tumor_Before_treatment	0.383873
GACTAGTAACGCTCGACCTCTATC-1	P2_T_B	Tumor	Before_treatment	12577	Malignant_cell	CD44+Malignant_cell	0.0104971	0.549617	G2M	Tumor_Before_treatment	0.339316
GACTAGTAAGCCATGCCCATCCTC-1	P2_T_B	Tumor	Before_treatment	7492	Malignant_cell	CD44+Malignant_cell	0.559322	0.416145	S	Tumor_Before_treatment	0.406636
GAGCTGAACGACACACACATTGGC-1	P2_T_B	Tumor	Before_treatment	1831	Malignant_cell	CD44+Malignant_cell	0.247422	0.404971	G2M	Tumor_Before_treatment	0.258354
GAGCTGAAGTCTGTCAACAGATTC-1	P2_T_B	Tumor	Before_treatment	11144	Malignant_cell	CD44+Malignant_cell	0.241621	0.48986	G2M	Tumor_Before_treatment	0.477723
GAGTTAGCGCCAAGACGCGAGTAA-1	P2_T_B	Tumor	Before_treatment	7243	Malignant_cell	CD44+Malignant_cell	-0.0134789	0.75767	G2M	Tumor_Before_treatment	0.418158
GCCAAGACACAGCAGAACGCTCGA-1	P2_T_B	Tumor	Before_treatment	4579	Malignant_cell	CD44+Malignant_cell	0.0486884	0.23384	G2M	Tumor_Before_treatment	0.355112
GCCACATAACGCTCGAATGCCTAA-1	P2_T_B	Tumor	Before_treatment	9250	Malignant_cell	CD44+Malignant_cell	-0.0701407	0.829487	G2M	Tumor_Before_treatment	0.306561
GCCACATACAAGACTACGGATTGC-1	P2_T_B	Tumor	Before_treatment	6017	Malignant_cell	CD44+Malignant_cell	0.083006	0.226295	G2M	Tumor_Before_treatment	0.319415
GCCACATATCTTCACATGAAGAGA-1	P2_T_B	Tumor	Before_treatment	7454	Malignant_cell	CD44+Malignant_cell	-0.117855	0.440489	G2M	Tumor_Before_treatment	0.222504
GCTAACGAAGCAGGAACGACTGGA-1	P2_T_B	Tumor	Before_treatment	5316	Malignant_cell	CD44+Malignant_cell	-0.058092	0.594783	G2M	Tumor_Before_treatment	0.391225
GCTAACGACGAACTTAATTGAGGA-1	P2_T_B	Tumor	Before_treatment	7207	Malignant_cell	Malignant_cell	0.138259	0.275462	G2M	Tumor_Before_treatment	0.345618
GCTCGGTACACCTTACAAGAGATC-1	P2_T_B	Tumor	Before_treatment	2234	Malignant_cell	CD44+Malignant_cell	-0.0342854	0.552327	G2M	Tumor_Before_treatment	0.289683
GTACGCAAAACTCACCAACTCACC-1	P2_T_B	Tumor	Before_treatment	5532	Malignant_cell	CD44+Malignant_cell	-0.00457589	0.524786	G2M	Tumor_Before_treatment	0.376883
GTACGCAACCGAAGTAGAATCTGA-1	P2_T_B	Tumor	Before_treatment	6357	Malignant_cell	CD44+Malignant_cell	0.106475	0.95781	G2M	Tumor_Before_treatment	0.504753
GTACGCAAGCTCGGTACAATGGAA-1	P2_T_B	Tumor	Before_treatment	6321	Malignant_cell	CD44+Malignant_cell	-0.0289225	0.542192	G2M	Tumor_Before_treatment	0.316119
GTCGTAGACCAGTTCAACAAGCTA-1	P2_T_B	Tumor	Before_treatment	15831	Malignant_cell	CD44+Malignant_cell	0.274663	0.636954	G2M	Tumor_Before_treatment	0.521561
GTCTGTCAGGAGAACACACTTCGA-1	P2_T_B	Tumor	Before_treatment	11804	Malignant_cell	CD44+Malignant_cell	-0.121195	0.386426	G2M	Tumor_Before_treatment	0.195351
TAGGATGAAGAGTCAACAACCACA-1	P2_T_B	Tumor	Before_treatment	7169	Malignant_cell	Malignant_cell	0.0827094	0.749514	G2M	Tumor_Before_treatment	0.472621
TAGGATGACCAGTTCATAGGATGA-1	P2_T_B	Tumor	Before_treatment	4534	Malignant_cell	CD44+Malignant_cell	0.0507661	0.920938	G2M	Tumor_Before_treatment	0.503194
TATCAGCACACCTTACCCTCCTGA-1	P2_T_B	Tumor	Before_treatment	6348	Malignant_cell	Malignant_cell	0.103531	0.0886816	S	Tumor_Before_treatment	0.254584
TATCAGCAGACTAGTACGCTGATC-1	P2_T_B	Tumor	Before_treatment	10899	Malignant_cell	CD44+Malignant_cell	-0.00154161	1.06255	G2M	Tumor_Before_treatment	0.567604
TCCGTCTACACCTTACAATGTTGC-1	P2_T_B	Tumor	Before_treatment	9238	Malignant_cell	CD44+Malignant_cell	-0.0353941	0.484276	G2M	Tumor_Before_treatment	0.263975
TGAAGAGAGACTAGTAGATAGACA-1	P2_T_B	Tumor	Before_treatment	3201	Malignant_cell	Malignant_cell	0.335267	0.307716	S	Tumor_Before_treatment	0.236295
TGGAACAAAGTACAAGCACCTTAC-1	P2_T_B	Tumor	Before_treatment	3940	Malignant_cell	CD44+Malignant_cell	-0.0447336	0.583015	G2M	Tumor_Before_treatment	0.271536
AAACATCGAACTCACCCGACACAC-3	P3_T_B	Tumor	Before_treatment	10493	Malignant_cell	Malignant_cell	0.196948	0.374061	G2M	Tumor_Before_treatment	0.227533
AAACATCGCTCAATGAGATAGACA-3	P3_T_B	Tumor	Before_treatment	3962	Malignant_cell	CD44+Malignant_cell	0.2008	0.82055	G2M	Tumor_Before_treatment	0.383998
AAACATCGGTACGCAACAGCGTTA-3	P3_T_B	Tumor	Before_treatment	4700	Malignant_cell	CD44+Malignant_cell	-0.05353	0.541426	G2M	Tumor_Before_treatment	0.376179
AACAACCAATAGCGACCTCAATGA-3	P3_T_B	Tumor	Before_treatment	2986	Malignant_cell	CD44+Malignant_cell	0.0273434	0.666664	G2M	Tumor_Before_treatment	0.315108
AACAACCAGATAGACAATCCTGTA-3	P3_T_B	Tumor	Before_treatment	3599	Malignant_cell	CD44+Malignant_cell	0.0462849	0.424155	G2M	Tumor_Before_treatment	0.227479
AACAACCAGGAGAACAAAGAGATC-3	P3_T_B	Tumor	Before_treatment	3196	Malignant_cell	CD44+Malignant_cell	0.147045	0.220732	G2M	Tumor_Before_treatment	0.262112
AACAACCATAGGATGAATTGGCTC-3	P3_T_B	Tumor	Before_treatment	4893	Malignant_cell	Malignant_cell	0.327352	0.794704	G2M	Tumor_Before_treatment	0.285253
AACAACCATTCACGCAAGTACAAG-3	P3_T_B	Tumor	Before_treatment	2913	Malignant_cell	Malignant_cell	0.0266034	0.345335	G2M	Tumor_Before_treatment	0.23808
AACCGAGAACAGATTCAGTCACTA-3	P3_T_B	Tumor	Before_treatment	7790	Malignant_cell	CD44+Malignant_cell	0.00685834	0.730901	G2M	Tumor_Before_treatment	0.3696
AACCGAGACATCAAGTGCCAAGAC-3	P3_T_B	Tumor	Before_treatment	6885	Malignant_cell	CD44+Malignant_cell	-0.0263294	0.18582	G2M	Tumor_Before_treatment	0.352343
AACCGAGACCGAAGTACGACACAC-3	P3_T_B	Tumor	Before_treatment	8223	Malignant_cell	CD44+Malignant_cell	0.0759199	0.756252	G2M	Tumor_Before_treatment	0.175145
AACCGAGACCGACAACGAACAGGC-3	P3_T_B	Tumor	Before_treatment	2021	Malignant_cell	Malignant_cell	-0.0598414	0.311605	G2M	Tumor_Before_treatment	0.117004
AACCGAGACTAAGGTCGTGTTCTA-3	P3_T_B	Tumor	Before_treatment	3246	Malignant_cell	Malignant_cell	-0.00199567	0.753368	G2M	Tumor_Before_treatment	0.0589503
AACCGAGAGACAGTGCCGCTGATC-3	P3_T_B	Tumor	Before_treatment	6954	Malignant_cell	CD44+Malignant_cell	-0.0391572	1.1423	G2M	Tumor_Before_treatment	0.490759
AACGCTTAACGTATCACGACTGGA-3	P3_T_B	Tumor	Before_treatment	9188	Malignant_cell	CD44+Malignant_cell	0.417175	0.584043	G2M	Tumor_Before_treatment	0.396415
AACGCTTACAGCGTTAGGTGCGAA-3	P3_T_B	Tumor	Before_treatment	3460	Malignant_cell	CD44+Malignant_cell	0.293317	0.474209	G2M	Tumor_Before_treatment	0.380181
AACGCTTACCGTGAGAATTGAGGA-3	P3_T_B	Tumor	Before_treatment	6733	Malignant_cell	CD44+Malignant_cell	0.344297	0.405589	G2M	Tumor_Before_treatment	0.310795
AACGTGATCCTCCTGAATCATTCC-3	P3_T_B	Tumor	Before_treatment	2403	Malignant_cell	Malignant_cell	0.0878743	0.965525	G2M	Tumor_Before_treatment	0.393097
AACGTGATCGCATACACATACCAA-3	P3_T_B	Tumor	Before_treatment	10994	Malignant_cell	CD44+Malignant_cell	-0.0826427	1.12232	G2M	Tumor_Before_treatment	0.487083
AACTCACCACACGACCAAGACGGA-3	P3_T_B	Tumor	Before_treatment	2260	Malignant_cell	Malignant_cell	0.0376965	0.249789	G2M	Tumor_Before_treatment	0.321526
AACTCACCCAGATCTGAATGTTGC-3	P3_T_B	Tumor	Before_treatment	2957	Malignant_cell	CD44+Malignant_cell	0.476887	0.447297	S	Tumor_Before_treatment	0.359932
AACTCACCCTGTAGCCATAGCGAC-3	P3_T_B	Tumor	Before_treatment	6097	Malignant_cell	CD44+Malignant_cell	0.296802	0.549277	G2M	Tumor_Before_treatment	0.264053
AACTCACCTGAAGAGACGAACTTA-3	P3_T_B	Tumor	Before_treatment	4787	Malignant_cell	CD44+Malignant_cell	0.132569	0.906792	G2M	Tumor_Before_treatment	0.489759
AAGACGGAAATCCGTCGAGCTGAA-3	P3_T_B	Tumor	Before_treatment	4213	Malignant_cell	CD44+Malignant_cell	-0.0284494	0.276013	G2M	Tumor_Before_treatment	0.278948
AAGACGGAAGATGTACCTGAGCCA-3	P3_T_B	Tumor	Before_treatment	5140	Malignant_cell	Malignant_cell	0.423779	0.721662	G2M	Tumor_Before_treatment	0.343872
AAGACGGAAGTCACTATGGAACAA-3	P3_T_B	Tumor	Before_treatment	8417	Malignant_cell	CD44+Malignant_cell	0.0570936	0.291659	G2M	Tumor_Before_treatment	0.42928
AAGACGGAATCCTGTAGTGTTCTA-3	P3_T_B	Tumor	Before_treatment	9758	Malignant_cell	CD44+Malignant_cell	0.179251	0.805762	G2M	Tumor_Before_treatment	0.433923
AAGACGGAGACAGTGCAACAACCA-3	P3_T_B	Tumor	Before_treatment	3242	Malignant_cell	Malignant_cell	0.107921	0.513626	G2M	Tumor_Before_treatment	0.282819
AAGAGATCAAGAGATCACCACTGT-3	P3_T_B	Tumor	Before_treatment	7765	Malignant_cell	CD44+Malignant_cell	-0.0846322	0.842962	G2M	Tumor_Before_treatment	0.387759
AAGAGATCAGCAGGAACAAGGAGC-3	P3_T_B	Tumor	Before_treatment	2777	Malignant_cell	Malignant_cell	-0.108645	0.61154	G2M	Tumor_Before_treatment	0.107232
AAGAGATCCAATGGAACAAGGAGC-3	P3_T_B	Tumor	Before_treatment	4039	Malignant_cell	CD44+Malignant_cell	0.26763	0.490066	G2M	Tumor_Before_treatment	0.25644
AAGAGATCTCTTCACACCTCTATC-3	P3_T_B	Tumor	Before_treatment	9023	Malignant_cell	CD44+Malignant_cell	-0.0408173	0.537421	G2M	Tumor_Before_treatment	0.413873
AAGAGATCTGGCTTCAGCTCGGTA-3	P3_T_B	Tumor	Before_treatment	5348	Malignant_cell	CD44+Malignant_cell	0.126419	0.630808	G2M	Tumor_Before_treatment	0.305288
AAGGACACAAGAGATCGAGCTGAA-3	P3_T_B	Tumor	Before_treatment	3164	Malignant_cell	CD44+Malignant_cell	-0.013199	0.283238	G2M	Tumor_Before_treatment	0.581767
AAGGACACAATCCGTCGAGTTAGC-3	P3_T_B	Tumor	Before_treatment	3683	Malignant_cell	CD44+Malignant_cell	0.143872	0.511035	G2M	Tumor_Before_treatment	0.394652
AAGGACACACACGACCCTGGCATA-3	P3_T_B	Tumor	Before_treatment	2998	Malignant_cell	Malignant_cell	-0.0159593	0.439762	G2M	Tumor_Before_treatment	0.291963
AAGGACACATTGGCTCGCCACATA-3	P3_T_B	Tumor	Before_treatment	4578	Malignant_cell	CD44+Malignant_cell	-0.0454138	0.555073	G2M	Tumor_Before_treatment	0.183569
AAGGACACCAAGGAGCCAATGGAA-3	P3_T_B	Tumor	Before_treatment	4542	Malignant_cell	CD44+Malignant_cell	0.312143	0.581408	G2M	Tumor_Before_treatment	0.191941
AAGGACACCCATCCTCATGCCTAA-3	P3_T_B	Tumor	Before_treatment	5823	Malignant_cell	CD44+Malignant_cell	0.0285626	0.614183	G2M	Tumor_Before_treatment	0.356748
AAGGACACCGCATACATAGGATGA-3	P3_T_B	Tumor	Before_treatment	5300	Malignant_cell	Malignant_cell	0.148555	0.279475	G2M	Tumor_Before_treatment	0.440793
AAGGACACGAGCTGAAGATAGACA-3	P3_T_B	Tumor	Before_treatment	5872	Malignant_cell	CD44+Malignant_cell	0.141367	0.995917	G2M	Tumor_Before_treatment	0.27752
AAGGACACGCTAACGACTGAGCCA-3	P3_T_B	Tumor	Before_treatment	5815	Malignant_cell	CD44+Malignant_cell	0.0679034	0.547703	G2M	Tumor_Before_treatment	0.313861
AAGGACACGTCTGTCACTCAATGA-3	P3_T_B	Tumor	Before_treatment	4088	Malignant_cell	CD44+Malignant_cell	-0.0968893	0.501063	G2M	Tumor_Before_treatment	0.44846
AAGGACACGTGTTCTATGAAGAGA-3	P3_T_B	Tumor	Before_treatment	2737	Malignant_cell	CD44+Malignant_cell	-0.0988142	0.439085	G2M	Tumor_Before_treatment	0.175253
AAGGTACAAGCCATGCATGCCTAA-3	P3_T_B	Tumor	Before_treatment	15242	Malignant_cell	CD44+Malignant_cell	-0.00725431	0.75208	G2M	Tumor_Before_treatment	0.536604
AAGGTACACTCAATGAACATTGGC-3	P3_T_B	Tumor	Before_treatment	3652	Malignant_cell	CD44+Malignant_cell	-0.00424224	0.597187	G2M	Tumor_Before_treatment	0.0908603
AATCCGTCACCACTGTAGGCTAAC-3	P3_T_B	Tumor	Before_treatment	6087	Malignant_cell	CD44+Malignant_cell	0.176708	1.08392	G2M	Tumor_Before_treatment	0.369024
AATCCGTCCCGTGAGACAAGACTA-3	P3_T_B	Tumor	Before_treatment	5235	Malignant_cell	CD44+Malignant_cell	0.189759	0.750438	G2M	Tumor_Before_treatment	0.35509
AATCCGTCGACTAGTACAACCACA-3	P3_T_B	Tumor	Before_treatment	5993	Malignant_cell	CD44+Malignant_cell	-0.126265	0.266994	G2M	Tumor_Before_treatment	0.417532
AATCCGTCGCTAACGAAGCAGGAA-3	P3_T_B	Tumor	Before_treatment	4426	Malignant_cell	CD44+Malignant_cell	-0.0159138	0.465327	G2M	Tumor_Before_treatment	0.277785
AATGTTGCACCACTGTAACGCTTA-3	P3_T_B	Tumor	Before_treatment	7245	Malignant_cell	CD44+Malignant_cell	0.204883	1.17694	G2M	Tumor_Before_treatment	0.332722
AATGTTGCAGTCACTACAATGGAA-3	P3_T_B	Tumor	Before_treatment	3838	Malignant_cell	CD44+Malignant_cell	-0.102999	0.229554	G2M	Tumor_Before_treatment	0.236888
AATGTTGCCAGATCTGCCAGTTCA-3	P3_T_B	Tumor	Before_treatment	1863	Malignant_cell	Malignant_cell	-0.0145589	0.362913	G2M	Tumor_Before_treatment	0.1918
AATGTTGCCGCATACAGATGAATC-3	P3_T_B	Tumor	Before_treatment	6173	Malignant_cell	Malignant_cell	-0.0391157	1.107	G2M	Tumor_Before_treatment	0.443055
ACAAGCTAAGCCATGCCTGAGCCA-3	P3_T_B	Tumor	Before_treatment	2738	Malignant_cell	CD44+Malignant_cell	-0.143338	0.314944	G2M	Tumor_Before_treatment	0.349929
ACAAGCTACAGATCTGTCCGTCTA-3	P3_T_B	Tumor	Before_treatment	2869	Malignant_cell	Malignant_cell	0.189051	0.534118	G2M	Tumor_Before_treatment	0.427776
ACAAGCTACGACTGGAGTACGCAA-3	P3_T_B	Tumor	Before_treatment	10179	Malignant_cell	CD44+Malignant_cell	0.123675	0.876831	G2M	Tumor_Before_treatment	0.458882
ACAAGCTAGAACAGGCGCCAAGAC-3	P3_T_B	Tumor	Before_treatment	9088	Malignant_cell	CD44+Malignant_cell	0.0339797	0.712123	G2M	Tumor_Before_treatment	0.263481
ACAAGCTAGAACAGGCTATCAGCA-3	P3_T_B	Tumor	Before_treatment	5988	Malignant_cell	CD44+Malignant_cell	0.14832	0.750555	G2M	Tumor_Before_treatment	0.28405
ACAAGCTAGACAGTGCACAGATTC-3	P3_T_B	Tumor	Before_treatment	4193	Malignant_cell	CD44+Malignant_cell	0.0473889	1.20004	G2M	Tumor_Before_treatment	0.164864
ACACAGAACAAGGAGCTTCACGCA-3	P3_T_B	Tumor	Before_treatment	4584	Malignant_cell	CD44+Malignant_cell	0.434591	0.492231	G2M	Tumor_Before_treatment	0.460294
ACACAGAACGCATACATGGAACAA-3	P3_T_B	Tumor	Before_treatment	4232	Malignant_cell	CD44+Malignant_cell	0.0581878	0.334166	G2M	Tumor_Before_treatment	0.512225
ACACAGAAGTCTGTCAGATAGACA-3	P3_T_B	Tumor	Before_treatment	6679	Malignant_cell	CD44+Malignant_cell	0.478482	0.644747	G2M	Tumor_Before_treatment	0.32295
ACACGACCAGAGTCAAACACAGAA-3	P3_T_B	Tumor	Before_treatment	9534	Malignant_cell	CD44+Malignant_cell	0.38717	0.679273	G2M	Tumor_Before_treatment	0.284908
ACACGACCAGTACAAGCTGAGCCA-3	P3_T_B	Tumor	Before_treatment	7727	Malignant_cell	CD44+Malignant_cell	-0.00512415	1.03593	G2M	Tumor_Before_treatment	0.693716
ACACGACCCAGATCTGTATCAGCA-3	P3_T_B	Tumor	Before_treatment	2202	Malignant_cell	Malignant_cell	0.182249	0.436243	G2M	Tumor_Before_treatment	0.19894
ACACGACCTCCGTCTAAGATGTAC-3	P3_T_B	Tumor	Before_treatment	6971	Malignant_cell	CD44+Malignant_cell	0.30735	0.668693	G2M	Tumor_Before_treatment	0.416504
ACAGATTCACATTGGCACACAGAA-3	P3_T_B	Tumor	Before_treatment	5788	Malignant_cell	CD44+Malignant_cell	0.54642	0.464299	S	Tumor_Before_treatment	0.280276
ACAGATTCCAACCACAGCGAGTAA-3	P3_T_B	Tumor	Before_treatment	4618	Malignant_cell	Malignant_cell	0.0704924	0.781038	G2M	Tumor_Before_treatment	0.576438
ACAGCAGAAACGCTTACCGACAAC-3	P3_T_B	Tumor	Before_treatment	4150	Malignant_cell	CD44+Malignant_cell	-0.0573406	0.691535	G2M	Tumor_Before_treatment	0.390694
ACAGCAGACTGAGCCACTAAGGTC-3	P3_T_B	Tumor	Before_treatment	3869	Malignant_cell	Malignant_cell	-0.00396041	0.777077	G2M	Tumor_Before_treatment	0.170712
ACAGCAGACTGGCATACGCTGATC-3	P3_T_B	Tumor	Before_treatment	3291	Malignant_cell	Malignant_cell	0.0387605	0.585373	G2M	Tumor_Before_treatment	0.215888
ACAGCAGAGCCACATAAATCCGTC-3	P3_T_B	Tumor	Before_treatment	7218	Malignant_cell	CD44+Malignant_cell	0.0637264	1.30182	G2M	Tumor_Before_treatment	0.334154
ACAGCAGAGCTCGGTAATCATTCC-3	P3_T_B	Tumor	Before_treatment	3676	Malignant_cell	CD44+Malignant_cell	0.163736	0.353431	G2M	Tumor_Before_treatment	0.126616
ACAGCAGAGTCTGTCAGATAGACA-3	P3_T_B	Tumor	Before_treatment	2281	Malignant_cell	Malignant_cell	-0.12334	0.499829	G2M	Tumor_Before_treatment	0.209347
ACAGCAGATGGTGGTACACTTCGA-3	P3_T_B	Tumor	Before_treatment	8608	Malignant_cell	CD44+Malignant_cell	0.213454	0.782032	G2M	Tumor_Before_treatment	0.159782
ACATTGGCACAGCAGAGTCTGTCA-3	P3_T_B	Tumor	Before_treatment	5703	Malignant_cell	CD44+Malignant_cell	0.294912	0.430845	G2M	Tumor_Before_treatment	0.242894
ACATTGGCACCACTGTGGAGAACA-3	P3_T_B	Tumor	Before_treatment	5009	Malignant_cell	CD44+Malignant_cell	0.0217413	0.52569	G2M	Tumor_Before_treatment	0.249859
ACATTGGCCAGATCTGACACAGAA-3	P3_T_B	Tumor	Before_treatment	6806	Malignant_cell	CD44+Malignant_cell	0.152955	1.02522	G2M	Tumor_Before_treatment	0.364045
ACATTGGCCGAACTTAATTGGCTC-3	P3_T_B	Tumor	Before_treatment	1930	Malignant_cell	Malignant_cell	0.0539591	0.928813	G2M	Tumor_Before_treatment	0.367552
ACATTGGCGTCTGTCAAGCAGGAA-3	P3_T_B	Tumor	Before_treatment	5637	Malignant_cell	CD44+Malignant_cell	-0.041534	1.40778	G2M	Tumor_Before_treatment	0.506131
ACATTGGCTCTTCACAGCTCGGTA-3	P3_T_B	Tumor	Before_treatment	3647	Malignant_cell	Malignant_cell	0.163267	0.712521	G2M	Tumor_Before_treatment	0.388502
ACCACTGTACACAGAAACACAGAA-3	P3_T_B	Tumor	Before_treatment	3770	Malignant_cell	CD44+Malignant_cell	0.250321	0.390854	G2M	Tumor_Before_treatment	0.411513
ACCACTGTACACGACCCCAGTTCA-3	P3_T_B	Tumor	Before_treatment	7282	Malignant_cell	CD44+Malignant_cell	0.116132	0.617185	G2M	Tumor_Before_treatment	0.460965
ACCACTGTCGCATACACCGTGAGA-3	P3_T_B	Tumor	Before_treatment	9560	Malignant_cell	CD44+Malignant_cell	0.196448	0.230975	G2M	Tumor_Before_treatment	0.20417
ACCACTGTGTCTGTCAATAGCGAC-3	P3_T_B	Tumor	Before_treatment	3994	Malignant_cell	CD44+Malignant_cell	0.0245813	0.405697	G2M	Tumor_Before_treatment	0.267941
ACCACTGTGTGTTCTAAGCAGGAA-3	P3_T_B	Tumor	Before_treatment	3208	Malignant_cell	CD44+Malignant_cell	0.0419141	0.404292	G2M	Tumor_Before_treatment	0.23246
ACCTCCAAAAACATCGTGAAGAGA-3	P3_T_B	Tumor	Before_treatment	1548	Malignant_cell	CD44+Malignant_cell	-0.0327146	0.576618	G2M	Tumor_Before_treatment	0.417408
ACCTCCAAACCTCCAAAGCACCTC-3	P3_T_B	Tumor	Before_treatment	4173	Malignant_cell	Malignant_cell	0.141213	0.819575	G2M	Tumor_Before_treatment	0.570744
ACCTCCAAAGCAGGAACCTCCTGA-3	P3_T_B	Tumor	Before_treatment	4521	Malignant_cell	CD44+Malignant_cell	0.438631	0.556726	G2M	Tumor_Before_treatment	0.321496
ACCTCCAAATCATTCCCACCTTAC-3	P3_T_B	Tumor	Before_treatment	9373	Malignant_cell	CD44+Malignant_cell	0.0781758	0.679126	G2M	Tumor_Before_treatment	0.346525
ACCTCCAACCGTGAGATGGCTTCA-3	P3_T_B	Tumor	Before_treatment	5357	Malignant_cell	CD44+Malignant_cell	0.00273794	1.15422	G2M	Tumor_Before_treatment	0.476628
ACCTCCAAGAACAGGCGATGAATC-3	P3_T_B	Tumor	Before_treatment	7365	Malignant_cell	CD44+Malignant_cell	-0.0807265	0.809248	G2M	Tumor_Before_treatment	0.395281
ACCTCCAAGATGAATCAACGTGAT-3	P3_T_B	Tumor	Before_treatment	5443	Malignant_cell	Malignant_cell	0.117802	1.20648	G2M	Tumor_Before_treatment	0.250485
ACCTCCAATGGCTTCAGATAGACA-3	P3_T_B	Tumor	Before_treatment	8704	Malignant_cell	CD44+Malignant_cell	0.660392	0.563264	S	Tumor_Before_treatment	0.464697
ACCTCCAATGGTGGTACAGATCTG-3	P3_T_B	Tumor	Before_treatment	9743	Malignant_cell	CD44+Malignant_cell	0.340471	0.486377	G2M	Tumor_Before_treatment	0.328467
ACGCTCGAAACTCACCATCATTCC-3	P3_T_B	Tumor	Before_treatment	3850	Malignant_cell	Malignant_cell	0.0405853	0.266854	G2M	Tumor_Before_treatment	0.142012
ACGCTCGAAACTCACCCAGCGTTA-3	P3_T_B	Tumor	Before_treatment	4932	Malignant_cell	CD44+Malignant_cell	0.155281	0.826365	G2M	Tumor_Before_treatment	0.285169
ACGCTCGAAAGGACACCCAGTTCA-3	P3_T_B	Tumor	Before_treatment	4467	Malignant_cell	CD44+Malignant_cell	-0.00898046	0.876484	G2M	Tumor_Before_treatment	0.206357
ACGCTCGAAAGGTACATGGTGGTA-3	P3_T_B	Tumor	Before_treatment	3740	Malignant_cell	Malignant_cell	0.0904641	0.432036	G2M	Tumor_Before_treatment	0.19454
ACGCTCGAAATGTTGCCCGTGAGA-3	P3_T_B	Tumor	Before_treatment	7984	Malignant_cell	CD44+Malignant_cell	0.625172	0.51783	S	Tumor_Before_treatment	0.418734
ACGCTCGAACACAGAAAGGCTAAC-3	P3_T_B	Tumor	Before_treatment	3149	Malignant_cell	CD44+Malignant_cell	-0.0845835	0.573884	G2M	Tumor_Before_treatment	0.521466
ACGCTCGAACGTATCAGCTCGGTA-3	P3_T_B	Tumor	Before_treatment	11419	Malignant_cell	CD44+Malignant_cell	0.269716	0.516033	G2M	Tumor_Before_treatment	0.350686
ACGCTCGAAGGCTAACCATACCAA-3	P3_T_B	Tumor	Before_treatment	5175	Malignant_cell	CD44+Malignant_cell	0.0834519	0.481341	G2M	Tumor_Before_treatment	0.413489
ACGCTCGACAAGGAGCGAACAGGC-3	P3_T_B	Tumor	Before_treatment	2304	Malignant_cell	Malignant_cell	0.0209971	1.04379	G2M	Tumor_Before_treatment	0.27726
ACGCTCGACAATGGAACCATCCTC-3	P3_T_B	Tumor	Before_treatment	9271	Malignant_cell	CD44+Malignant_cell	0.420288	0.365789	S	Tumor_Before_treatment	0.420747
ACGCTCGACCTCCTGAACGTATCA-3	P3_T_B	Tumor	Before_treatment	2620	Malignant_cell	CD44+Malignant_cell	-0.0539052	1.08092	G2M	Tumor_Before_treatment	0.0883929
ACGCTCGACCTCCTGACAGATCTG-3	P3_T_B	Tumor	Before_treatment	10502	Malignant_cell	CD44+Malignant_cell	0.202258	0.476594	G2M	Tumor_Before_treatment	0.407713
ACGTATCAAAGAGATCAAGACGGA-3	P3_T_B	Tumor	Before_treatment	4875	Malignant_cell	CD44+Malignant_cell	-0.0409304	1.02404	G2M	Tumor_Before_treatment	0.258384
ACGTATCAACGTATCACCTCTATC-3	P3_T_B	Tumor	Before_treatment	3866	Malignant_cell	Malignant_cell	0.112436	0.186529	G2M	Tumor_Before_treatment	0.277122
ACGTATCAAGTCACTAAGATCGCA-3	P3_T_B	Tumor	Before_treatment	2250	Malignant_cell	Malignant_cell	0.0403217	0.0974176	G2M	Tumor_Before_treatment	0.102529
ACGTATCACACCTTACGTGTTCTA-3	P3_T_B	Tumor	Before_treatment	5968	Malignant_cell	CD44+Malignant_cell	-0.0175815	0.539817	G2M	Tumor_Before_treatment	0.374684
ACGTATCACATACCAATTCACGCA-3	P3_T_B	Tumor	Before_treatment	3980	Malignant_cell	CD44+Malignant_cell	0.0344342	0.470453	G2M	Tumor_Before_treatment	0.250292
ACGTATCACCAGTTCAGACTAGTA-3	P3_T_B	Tumor	Before_treatment	2055	Malignant_cell	CD44+Malignant_cell	0.0630444	0.933147	G2M	Tumor_Before_treatment	0.209264
ACGTATCACCATCCTCCCATCCTC-3	P3_T_B	Tumor	Before_treatment	5091	Malignant_cell	Malignant_cell	0.0718351	0.829113	G2M	Tumor_Before_treatment	0.235798
ACGTATCACGCATACACGAACTTA-3	P3_T_B	Tumor	Before_treatment	6805	Malignant_cell	CD44+Malignant_cell	0.0489135	0.874732	G2M	Tumor_Before_treatment	0.440177
ACGTATCAGCGAGTAAAACTCACC-3	P3_T_B	Tumor	Before_treatment	10133	Malignant_cell	CD44+Malignant_cell	0.586943	0.464717	S	Tumor_Before_treatment	0.30974
ACTATGCAAATCCGTCTGGAACAA-3	P3_T_B	Tumor	Before_treatment	4385	Malignant_cell	Malignant_cell	-0.0456919	0.484354	G2M	Tumor_Before_treatment	0.0535746
ACTATGCAACGTATCAAGTCACTA-3	P3_T_B	Tumor	Before_treatment	4479	Malignant_cell	Malignant_cell	0.356884	0.462283	G2M	Tumor_Before_treatment	0.409896
ACTATGCACAAGGAGCTGGCTTCA-3	P3_T_B	Tumor	Before_treatment	8438	Malignant_cell	CD44+Malignant_cell	0.546635	0.448535	S	Tumor_Before_treatment	0.404702
ACTATGCACAGCGTTAAGCAGGAA-3	P3_T_B	Tumor	Before_treatment	5714	Malignant_cell	Malignant_cell	0.316308	0.35316	G2M	Tumor_Before_treatment	0.477961
ACTATGCACAGCGTTACAGATCTG-3	P3_T_B	Tumor	Before_treatment	1392	Malignant_cell	CD44+Malignant_cell	0.235818	0.538805	G2M	Tumor_Before_treatment	0.102378
ACTATGCACGACACACCAAGACTA-3	P3_T_B	Tumor	Before_treatment	7443	Malignant_cell	CD44+Malignant_cell	0.0642584	1.5237	G2M	Tumor_Before_treatment	0.417173
ACTATGCAGATGAATCTGGAACAA-3	P3_T_B	Tumor	Before_treatment	6371	Malignant_cell	CD44+Malignant_cell	0.706294	0.346142	S	Tumor_Before_treatment	0.259332
ACTATGCATGGCTTCAGACAGTGC-3	P3_T_B	Tumor	Before_treatment	7092	Malignant_cell	CD44+Malignant_cell	0.289212	0.719002	G2M	Tumor_Before_treatment	0.337722
AGAGTCAAAACCGAGACAAGGAGC-3	P3_T_B	Tumor	Before_treatment	9271	Malignant_cell	CD44+Malignant_cell	0.47198	0.50248	G2M	Tumor_Before_treatment	0.424672
AGAGTCAAACGTATCAACACAGAA-3	P3_T_B	Tumor	Before_treatment	4724	Malignant_cell	CD44+Malignant_cell	-0.0985747	0.99075	G2M	Tumor_Before_treatment	0.394218
AGAGTCAAAGATCGCATCTTCACA-3	P3_T_B	Tumor	Before_treatment	5643	Malignant_cell	CD44+Malignant_cell	-0.0142262	0.358213	G2M	Tumor_Before_treatment	0.247984
AGAGTCAAATCCTGTACCGAAGTA-3	P3_T_B	Tumor	Before_treatment	3605	Malignant_cell	CD44+Malignant_cell	-0.106135	0.713536	G2M	Tumor_Before_treatment	0.26555
AGAGTCAACAAGACTATGAAGAGA-3	P3_T_B	Tumor	Before_treatment	4746	Malignant_cell	Malignant_cell	-0.11065	0.43672	G2M	Tumor_Before_treatment	0.425365
AGAGTCAACCGTGAGAACGTATCA-3	P3_T_B	Tumor	Before_treatment	3822	Malignant_cell	CD44+Malignant_cell	0.00885668	0.888101	G2M	Tumor_Before_treatment	0.140434
AGAGTCAATCTTCACAAAGGTACA-3	P3_T_B	Tumor	Before_treatment	6851	Malignant_cell	CD44+Malignant_cell	-0.00353129	0.378904	G2M	Tumor_Before_treatment	0.312047
AGATCGCAAACTCACCACACAGAA-3	P3_T_B	Tumor	Before_treatment	5936	Malignant_cell	CD44+Malignant_cell	0.280049	0.271274	S	Tumor_Before_treatment	0.0518512
AGATCGCAACGTATCAAAGAGATC-3	P3_T_B	Tumor	Before_treatment	9009	Malignant_cell	CD44+Malignant_cell	-0.0247542	1.13474	G2M	Tumor_Before_treatment	0.258099
AGATCGCAACTATGCAGATAGACA-3	P3_T_B	Tumor	Before_treatment	5627	Malignant_cell	Malignant_cell	0.296934	0.582248	G2M	Tumor_Before_treatment	0.088409
AGATCGCACCGACAACGCTCGGTA-3	P3_T_B	Tumor	Before_treatment	3710	Malignant_cell	Malignant_cell	0.0276995	0.853703	G2M	Tumor_Before_treatment	0.220194
AGATCGCACGCTGATCACACAGAA-3	P3_T_B	Tumor	Before_treatment	5017	Malignant_cell	CD44+Malignant_cell	-0.148937	0.791462	G2M	Tumor_Before_treatment	0.354288
AGATCGCAGATGAATCCCTCTATC-3	P3_T_B	Tumor	Before_treatment	2923	Malignant_cell	Malignant_cell	0.000248774	0.646289	G2M	Tumor_Before_treatment	0.189459
AGATGTACGACAGTGCACACGACC-3	P3_T_B	Tumor	Before_treatment	7317	Malignant_cell	CD44+Malignant_cell	-0.00392885	0.725111	G2M	Tumor_Before_treatment	0.35667
AGATGTACGTGTTCTAAAGAGATC-3	P3_T_B	Tumor	Before_treatment	10096	Malignant_cell	CD44+Malignant_cell	0.140396	0.362994	G2M	Tumor_Before_treatment	0.414172
AGCACCTCCGACTGGAAGGCTAAC-3	P3_T_B	Tumor	Before_treatment	12376	Malignant_cell	CD44+Malignant_cell	0.429622	0.457897	G2M	Tumor_Before_treatment	0.507066
AGCACCTCGATAGACACTAAGGTC-3	P3_T_B	Tumor	Before_treatment	2262	Malignant_cell	Malignant_cell	0.118246	0.192714	G2M	Tumor_Before_treatment	0.254914
AGCACCTCGCGAGTAACTGAGCCA-3	P3_T_B	Tumor	Before_treatment	9441	Malignant_cell	CD44+Malignant_cell	0.086159	1.32195	G2M	Tumor_Before_treatment	0.315085
AGCACCTCGTCTGTCACAAGGAGC-3	P3_T_B	Tumor	Before_treatment	4689	Malignant_cell	CD44+Malignant_cell	0.49291	0.361382	S	Tumor_Before_treatment	0.185977
AGCAGGAAAGGCTAACACACAGAA-3	P3_T_B	Tumor	Before_treatment	7710	Malignant_cell	CD44+Malignant_cell	0.602623	0.395878	S	Tumor_Before_treatment	0.347182
AGCAGGAAATGCCTAAGAACAGGC-3	P3_T_B	Tumor	Before_treatment	4940	Malignant_cell	Malignant_cell	-0.0966033	1.09799	G2M	Tumor_Before_treatment	0.313106
AGCAGGAACATCAAGTTGGAACAA-3	P3_T_B	Tumor	Before_treatment	3481	Malignant_cell	Malignant_cell	-0.0728741	0.468932	G2M	Tumor_Before_treatment	0.213712
AGCAGGAACTCAATGACGAACTTA-3	P3_T_B	Tumor	Before_treatment	5263	Malignant_cell	CD44+Malignant_cell	0.297872	0.783908	G2M	Tumor_Before_treatment	0.46432
AGCAGGAAGACAGTGCCAGATCTG-3	P3_T_B	Tumor	Before_treatment	10690	Malignant_cell	CD44+Malignant_cell	0.171297	1.43295	G2M	Tumor_Before_treatment	0.42212
AGCCATGCATGCCTAAACATTGGC-3	P3_T_B	Tumor	Before_treatment	3765	Malignant_cell	CD44+Malignant_cell	-0.0355838	0.256881	G2M	Tumor_Before_treatment	0.281485
AGCCATGCCATACCAAATCCTGTA-3	P3_T_B	Tumor	Before_treatment	5623	Malignant_cell	Malignant_cell	0.349045	0.519042	G2M	Tumor_Before_treatment	0.122512
AGCCATGCCCTCTATCAAACATCG-3	P3_T_B	Tumor	Before_treatment	9066	Malignant_cell	CD44+Malignant_cell	-0.0919189	1.23035	G2M	Tumor_Before_treatment	0.418706
AGCCATGCCTAAGGTCAATGTTGC-3	P3_T_B	Tumor	Before_treatment	6515	Malignant_cell	CD44+Malignant_cell	-0.0796464	0.0996465	G2M	Tumor_Before_treatment	0.372097
AGCCATGCGTCTGTCAGCCAAGAC-3	P3_T_B	Tumor	Before_treatment	3596	Malignant_cell	CD44+Malignant_cell	0.204592	0.128652	S	Tumor_Before_treatment	0.182571
AGCCATGCTAGGATGACAAGGAGC-3	P3_T_B	Tumor	Before_treatment	4055	Malignant_cell	CD44+Malignant_cell	0.124005	0.45386	G2M	Tumor_Before_treatment	0.308668
AGCCATGCTCCGTCTAGTGTTCTA-3	P3_T_B	Tumor	Before_treatment	5123	Malignant_cell	Malignant_cell	0.128502	0.322526	G2M	Tumor_Before_treatment	0.257685
AGGCTAACAGATCGCAGCCAAGAC-3	P3_T_B	Tumor	Before_treatment	10305	Malignant_cell	CD44+Malignant_cell	0.189319	0.33893	G2M	Tumor_Before_treatment	0.225783
AGGCTAACCCAGTTCAATAGCGAC-3	P3_T_B	Tumor	Before_treatment	3592	Malignant_cell	CD44+Malignant_cell	-0.173021	0.41119	G2M	Tumor_Before_treatment	0.580849
AGGCTAACGAGTTAGCAGAGTCAA-3	P3_T_B	Tumor	Before_treatment	4855	Malignant_cell	CD44+Malignant_cell	0.287215	0.458871	G2M	Tumor_Before_treatment	0.2759
AGGCTAACTAGGATGACACTTCGA-3	P3_T_B	Tumor	Before_treatment	4789	Malignant_cell	Malignant_cell	0.0750535	0.480514	G2M	Tumor_Before_treatment	0.282078
AGTACAAGACTATGCAATTGAGGA-3	P3_T_B	Tumor	Before_treatment	7365	Malignant_cell	Malignant_cell	0.0836156	0.451249	G2M	Tumor_Before_treatment	0.363303
AGTACAAGATTGGCTCCCTCCTGA-3	P3_T_B	Tumor	Before_treatment	7015	Malignant_cell	CD44+Malignant_cell	-0.023463	0.698855	G2M	Tumor_Before_treatment	0.287943
AGTACAAGCAAGACTAAGCAGGAA-3	P3_T_B	Tumor	Before_treatment	4748	Malignant_cell	CD44+Malignant_cell	-0.0427695	0.769402	G2M	Tumor_Before_treatment	0.263602
AGTACAAGCATACCAAAGATCGCA-3	P3_T_B	Tumor	Before_treatment	2360	Malignant_cell	Malignant_cell	0.0819815	0.203694	G2M	Tumor_Before_treatment	0.217044
AGTACAAGTGGAACAATGAAGAGA-3	P3_T_B	Tumor	Before_treatment	3843	Malignant_cell	Malignant_cell	0.0886941	0.430793	G2M	Tumor_Before_treatment	0.150398
AGTCACTAGGAGAACAAGCACCTC-3	P3_T_B	Tumor	Before_treatment	10377	Malignant_cell	CD44+Malignant_cell	0.344131	0.959828	G2M	Tumor_Before_treatment	0.525848
AGTGGTCAAAGGTACAAAACATCG-3	P3_T_B	Tumor	Before_treatment	5375	Malignant_cell	CD44+Malignant_cell	-0.0479732	0.876582	G2M	Tumor_Before_treatment	0.335245
AGTGGTCAATCCTGTAGACTAGTA-3	P3_T_B	Tumor	Before_treatment	8282	Malignant_cell	CD44+Malignant_cell	0.21592	0.358047	G2M	Tumor_Before_treatment	0.234169
AGTGGTCATTCACGCAGACTAGTA-3	P3_T_B	Tumor	Before_treatment	3394	Malignant_cell	CD44+Malignant_cell	-0.0868737	0.420466	G2M	Tumor_Before_treatment	0.448843
ATAGCGACACCACTGTAAGGACAC-3	P3_T_B	Tumor	Before_treatment	1694	Malignant_cell	Malignant_cell	-0.072347	0.328431	G2M	Tumor_Before_treatment	0.351964
ATAGCGACAGTGGTCACCGAAGTA-3	P3_T_B	Tumor	Before_treatment	7724	Malignant_cell	CD44+Malignant_cell	0.153817	0.598687	G2M	Tumor_Before_treatment	0.188896
ATAGCGACCCTAATCCATCCTGTA-3	P3_T_B	Tumor	Before_treatment	2750	Malignant_cell	Malignant_cell	-0.0663054	0.30358	G2M	Tumor_Before_treatment	0.231714
ATAGCGACCCTCTATCCGACACAC-3	P3_T_B	Tumor	Before_treatment	5041	Malignant_cell	Malignant_cell	0.552608	0.712978	G2M	Tumor_Before_treatment	0.260784
ATAGCGACCGAACTTACGGATTGC-3	P3_T_B	Tumor	Before_treatment	6661	Malignant_cell	CD44+Malignant_cell	0.453721	0.311855	S	Tumor_Before_treatment	0.171387
ATAGCGACTGGCTTCAATAGCGAC-3	P3_T_B	Tumor	Before_treatment	4056	Malignant_cell	CD44+Malignant_cell	-0.0455731	1.46677	G2M	Tumor_Before_treatment	0.242802
ATCATTCCAGTCACTATATCAGCA-3	P3_T_B	Tumor	Before_treatment	9974	Malignant_cell	CD44+Malignant_cell	0.101716	0.681727	G2M	Tumor_Before_treatment	0.312199
ATCATTCCATAGCGACAGATCGCA-3	P3_T_B	Tumor	Before_treatment	9996	Malignant_cell	CD44+Malignant_cell	0.423738	0.603892	G2M	Tumor_Before_treatment	0.194289
ATCATTCCCTAAGGTCGGTGCGAA-3	P3_T_B	Tumor	Before_treatment	8433	Malignant_cell	CD44+Malignant_cell	-0.0157519	1.01057	G2M	Tumor_Before_treatment	0.426608
ATCATTCCGCCACATAATCATTCC-3	P3_T_B	Tumor	Before_treatment	3066	Malignant_cell	CD44+Malignant_cell	-0.0525577	0.458369	G2M	Tumor_Before_treatment	0.243941
ATCCTGTAAACAACCACGGATTGC-3	P3_T_B	Tumor	Before_treatment	4992	Malignant_cell	CD44+Malignant_cell	-0.100494	0.489541	G2M	Tumor_Before_treatment	0.239739
ATCCTGTAAGAGTCAACATACCAA-3	P3_T_B	Tumor	Before_treatment	6154	Malignant_cell	CD44+Malignant_cell	0.56913	0.363299	S	Tumor_Before_treatment	0.319903
ATCCTGTATGAAGAGATGGTGGTA-3	P3_T_B	Tumor	Before_treatment	6787	Malignant_cell	CD44+Malignant_cell	0.434349	0.101583	S	Tumor_Before_treatment	0.30628
ATGCCTAAACACAGAAGTCGTAGA-3	P3_T_B	Tumor	Before_treatment	11662	Malignant_cell	CD44+Malignant_cell	0.0261516	1.33951	G2M	Tumor_Before_treatment	0.445313
ATGCCTAAAGTGGTCAGATAGACA-3	P3_T_B	Tumor	Before_treatment	4736	Malignant_cell	CD44+Malignant_cell	0.0461852	0.901035	G2M	Tumor_Before_treatment	0.336596
ATGCCTAACCTAATCCGAATCTGA-3	P3_T_B	Tumor	Before_treatment	6252	Malignant_cell	CD44+Malignant_cell	-0.0789751	0.377214	G2M	Tumor_Before_treatment	0.462523
ATTGAGGAACCTCCAAAACGCTTA-3	P3_T_B	Tumor	Before_treatment	7888	Malignant_cell	CD44+Malignant_cell	0.427736	0.590799	G2M	Tumor_Before_treatment	0.322444
ATTGAGGAAGCCATGCCTGGCATA-3	P3_T_B	Tumor	Before_treatment	2703	Malignant_cell	Malignant_cell	0.0160033	0.601797	G2M	Tumor_Before_treatment	0.447359
ATTGAGGAATTGAGGACGGATTGC-3	P3_T_B	Tumor	Before_treatment	9984	Malignant_cell	CD44+Malignant_cell	-0.0019973	0.540349	G2M	Tumor_Before_treatment	0.282774
ATTGGCTCAGATGTACCGCATACA-3	P3_T_B	Tumor	Before_treatment	3694	Malignant_cell	Malignant_cell	-0.0527226	0.620824	G2M	Tumor_Before_treatment	0.142125
ATTGGCTCAGCAGGAAATCATTCC-3	P3_T_B	Tumor	Before_treatment	3654	Malignant_cell	CD44+Malignant_cell	0.357831	0.468064	G2M	Tumor_Before_treatment	0.122199
ATTGGCTCAGGCTAACCACTTCGA-3	P3_T_B	Tumor	Before_treatment	6089	Malignant_cell	CD44+Malignant_cell	0.289344	0.721244	G2M	Tumor_Before_treatment	0.503265
ATTGGCTCCGAACTTAGTGTTCTA-3	P3_T_B	Tumor	Before_treatment	9947	Malignant_cell	CD44+Malignant_cell	0.193255	1.27399	G2M	Tumor_Before_treatment	0.475417
CAACCACAAAGACGGAGTACGCAA-3	P3_T_B	Tumor	Before_treatment	6789	Malignant_cell	CD44+Malignant_cell	0.174015	0.576081	G2M	Tumor_Before_treatment	0.282753
CAACCACAACAAGCTACAAGACTA-3	P3_T_B	Tumor	Before_treatment	5130	Malignant_cell	CD44+Malignant_cell	0.0828701	1.13234	G2M	Tumor_Before_treatment	0.464509
CAACCACAACGTATCATCCGTCTA-3	P3_T_B	Tumor	Before_treatment	11790	Malignant_cell	CD44+Malignant_cell	0.0920495	0.579418	G2M	Tumor_Before_treatment	0.259618
CAACCACAATAGCGACATCCTGTA-3	P3_T_B	Tumor	Before_treatment	5969	Malignant_cell	Malignant_cell	0.25257	0.479482	G2M	Tumor_Before_treatment	0.386609
CAACCACACACTTCGACAGATCTG-3	P3_T_B	Tumor	Before_treatment	6072	Malignant_cell	CD44+Malignant_cell	0.562419	0.361519	S	Tumor_Before_treatment	0.436827
CAACCACACAGATCTGACAGATTC-3	P3_T_B	Tumor	Before_treatment	6406	Malignant_cell	Malignant_cell	0.305054	0.546992	G2M	Tumor_Before_treatment	0.224224
CAACCACAGCTAACGAACCTCCAA-3	P3_T_B	Tumor	Before_treatment	5128	Malignant_cell	CD44+Malignant_cell	0.781301	0.319819	S	Tumor_Before_treatment	0.253764
CAACCACAGTGTTCTAGACTAGTA-3	P3_T_B	Tumor	Before_treatment	4020	Malignant_cell	CD44+Malignant_cell	-0.0292089	0.631177	G2M	Tumor_Before_treatment	0.351595
CAACCACATATCAGCAGAATCTGA-3	P3_T_B	Tumor	Before_treatment	6075	Malignant_cell	CD44+Malignant_cell	0.00979379	0.170315	G2M	Tumor_Before_treatment	0.290736
CAACCACATGGAACAACACCTTAC-3	P3_T_B	Tumor	Before_treatment	7246	Malignant_cell	CD44+Malignant_cell	0.0336837	0.717925	G2M	Tumor_Before_treatment	0.314725
CAAGACTACACCTTACCAGATCTG-3	P3_T_B	Tumor	Before_treatment	5084	Malignant_cell	Malignant_cell	0.153342	0.501286	G2M	Tumor_Before_treatment	0.249881
CAAGGAGCAAGACGGACAAGACTA-3	P3_T_B	Tumor	Before_treatment	8061	Malignant_cell	CD44+Malignant_cell	0.0771407	1.21709	G2M	Tumor_Before_treatment	0.288346
CAAGGAGCCAACCACATTCACGCA-3	P3_T_B	Tumor	Before_treatment	9974	Malignant_cell	CD44+Malignant_cell	-0.0120198	0.41357	G2M	Tumor_Before_treatment	0.49304
CAAGGAGCCAATGGAACTAAGGTC-3	P3_T_B	Tumor	Before_treatment	6265	Malignant_cell	Malignant_cell	0.018551	0.210919	G2M	Tumor_Before_treatment	0.128866
CAAGGAGCGTCGTAGAAAGACGGA-3	P3_T_B	Tumor	Before_treatment	6519	Malignant_cell	CD44+Malignant_cell	0.0804686	0.55763	G2M	Tumor_Before_treatment	0.300665
CAATGGAAAACGCTTACCGACAAC-3	P3_T_B	Tumor	Before_treatment	7308	Malignant_cell	CD44+Malignant_cell	0.483927	0.648165	G2M	Tumor_Before_treatment	0.351906
CAATGGAACGGATTGCCTGAGCCA-3	P3_T_B	Tumor	Before_treatment	3802	Malignant_cell	Malignant_cell	-0.0424693	0.457117	G2M	Tumor_Before_treatment	0.315478
CAATGGAAGCCAAGACTCTTCACA-3	P3_T_B	Tumor	Before_treatment	3924	Malignant_cell	CD44+Malignant_cell	0.236464	0.702991	G2M	Tumor_Before_treatment	0.266766
CACCTTACACCACTGTTGGTGGTA-3	P3_T_B	Tumor	Before_treatment	3893	Malignant_cell	Malignant_cell	0.326203	0.3227	S	Tumor_Before_treatment	0.122091
CACCTTACCGCTGATCCTGAGCCA-3	P3_T_B	Tumor	Before_treatment	6403	Malignant_cell	CD44+Malignant_cell	0.236724	0.855001	G2M	Tumor_Before_treatment	0.380437
CACCTTACCTGAGCCATTCACGCA-3	P3_T_B	Tumor	Before_treatment	10279	Malignant_cell	CD44+Malignant_cell	0.22685	0.53624	G2M	Tumor_Before_treatment	0.354325
CACTTCGAAAGAGATCTGGAACAA-3	P3_T_B	Tumor	Before_treatment	5794	Malignant_cell	CD44+Malignant_cell	0.487317	0.298514	S	Tumor_Before_treatment	0.344277
CACTTCGAAGAGTCAAGTCGTAGA-3	P3_T_B	Tumor	Before_treatment	3194	Malignant_cell	CD44+Malignant_cell	-0.125283	1.12805	G2M	Tumor_Before_treatment	0.284717
CACTTCGAATTGGCTCCAATGGAA-3	P3_T_B	Tumor	Before_treatment	5968	Malignant_cell	CD44+Malignant_cell	0.145822	0.586454	G2M	Tumor_Before_treatment	0.572144
CACTTCGACTGTAGCCACGCTCGA-3	P3_T_B	Tumor	Before_treatment	4378	Malignant_cell	Malignant_cell	0.41983	0.285187	S	Tumor_Before_treatment	0.288915
CAGATCTGAAGACGGAAATGTTGC-3	P3_T_B	Tumor	Before_treatment	6644	Malignant_cell	Malignant_cell	0.324253	0.649991	G2M	Tumor_Before_treatment	0.232781
CAGATCTGACTATGCACCATCCTC-3	P3_T_B	Tumor	Before_treatment	4596	Malignant_cell	CD44+Malignant_cell	-0.0764804	0.923954	G2M	Tumor_Before_treatment	0.356519
CAGATCTGCGACACACCCATCCTC-3	P3_T_B	Tumor	Before_treatment	9342	Malignant_cell	CD44+Malignant_cell	0.124707	0.385182	G2M	Tumor_Before_treatment	0.417313
CAGATCTGTCCGTCTAAGGCTAAC-3	P3_T_B	Tumor	Before_treatment	8025	Malignant_cell	CD44+Malignant_cell	0.160657	0.572886	G2M	Tumor_Before_treatment	0.369111
CAGCGTTAAACCGAGATCCGTCTA-3	P3_T_B	Tumor	Before_treatment	4889	Malignant_cell	Malignant_cell	0.0619248	0.400143	G2M	Tumor_Before_treatment	0.231883
CAGCGTTAACCTCCAAGCCAAGAC-3	P3_T_B	Tumor	Before_treatment	3978	Malignant_cell	Malignant_cell	-0.0609621	0.962796	G2M	Tumor_Before_treatment	0.301757
CAGCGTTACCGAAGTACAGATCTG-3	P3_T_B	Tumor	Before_treatment	7340	Malignant_cell	CD44+Malignant_cell	-0.0335844	0.511239	G2M	Tumor_Before_treatment	0.427676
CAGCGTTAGAGTTAGCATTGAGGA-3	P3_T_B	Tumor	Before_treatment	10323	Malignant_cell	CD44+Malignant_cell	0.0864358	0.978831	G2M	Tumor_Before_treatment	0.31163
CATACCAAAAGACGGAAAGGTACA-3	P3_T_B	Tumor	Before_treatment	8475	Malignant_cell	CD44+Malignant_cell	0.113516	1.18176	G2M	Tumor_Before_treatment	0.265109
CATACCAAATTGAGGAAGTGGTCA-3	P3_T_B	Tumor	Before_treatment	2794	Malignant_cell	Malignant_cell	-0.0864732	0.650023	G2M	Tumor_Before_treatment	0.11848
CATCAAGTAACTCACCTGGTGGTA-3	P3_T_B	Tumor	Before_treatment	5509	Malignant_cell	CD44+Malignant_cell	0.0120299	0.939644	G2M	Tumor_Before_treatment	0.394613
CATCAAGTCGACACACATCCTGTA-3	P3_T_B	Tumor	Before_treatment	5630	Malignant_cell	CD44+Malignant_cell	-0.0871595	0.490844	G2M	Tumor_Before_treatment	0.62831
CATCAAGTCGCATACACCGAAGTA-3	P3_T_B	Tumor	Before_treatment	3364	Malignant_cell	CD44+Malignant_cell	0.165079	0.440482	G2M	Tumor_Before_treatment	0.267202
CATCAAGTCTGGCATATATCAGCA-3	P3_T_B	Tumor	Before_treatment	8802	Malignant_cell	CD44+Malignant_cell	-0.133265	0.178811	G2M	Tumor_Before_treatment	0.389698
CCAGTTCAAAGAGATCCGGATTGC-3	P3_T_B	Tumor	Before_treatment	3244	Malignant_cell	CD44+Malignant_cell	0.051165	0.0172857	S	Tumor_Before_treatment	0.366403
CCAGTTCAACATTGGCACAAGCTA-3	P3_T_B	Tumor	Before_treatment	5400	Malignant_cell	CD44+Malignant_cell	0.0654093	0.126351	G2M	Tumor_Before_treatment	0.207861
CCAGTTCAACGCTCGAAACTCACC-3	P3_T_B	Tumor	Before_treatment	14867	Malignant_cell	CD44+Malignant_cell	0.0626127	0.491262	G2M	Tumor_Before_treatment	0.534387
CCAGTTCACACCTTACACACAGAA-3	P3_T_B	Tumor	Before_treatment	6259	Malignant_cell	CD44+Malignant_cell	0.567639	0.671639	G2M	Tumor_Before_treatment	0.42487
CCAGTTCACACTTCGAGTCTGTCA-3	P3_T_B	Tumor	Before_treatment	6236	Malignant_cell	CD44+Malignant_cell	0.0758213	1.2865	G2M	Tumor_Before_treatment	0.228904
CCAGTTCATGGAACAAAACGCTTA-3	P3_T_B	Tumor	Before_treatment	7390	Malignant_cell	CD44+Malignant_cell	0.0386831	1.24825	G2M	Tumor_Before_treatment	0.591161
CCATCCTCACAGCAGACAAGACTA-3	P3_T_B	Tumor	Before_treatment	4278	Malignant_cell	CD44+Malignant_cell	-0.0507144	0.637342	G2M	Tumor_Before_treatment	0.410177
CCATCCTCAGCAGGAACCAGTTCA-3	P3_T_B	Tumor	Before_treatment	7095	Malignant_cell	CD44+Malignant_cell	0.292232	0.819116	G2M	Tumor_Before_treatment	0.305911
CCATCCTCATCCTGTACGGATTGC-3	P3_T_B	Tumor	Before_treatment	2046	Malignant_cell	CD44+Malignant_cell	0.107273	0.680652	G2M	Tumor_Before_treatment	0.126758
CCATCCTCCAATGGAAATTGAGGA-3	P3_T_B	Tumor	Before_treatment	8557	Malignant_cell	CD44+Malignant_cell	-0.0660536	0.857504	G2M	Tumor_Before_treatment	0.344745
CCATCCTCCAATGGAAGACAGTGC-3	P3_T_B	Tumor	Before_treatment	6827	Malignant_cell	CD44+Malignant_cell	-0.0586634	0.42348	G2M	Tumor_Before_treatment	0.263253
CCATCCTCCGAACTTATGGCTTCA-3	P3_T_B	Tumor	Before_treatment	5047	Malignant_cell	CD44+Malignant_cell	0.0535021	0.596	G2M	Tumor_Before_treatment	0.383732
CCGAAGTAAACAACCAAAGGTACA-3	P3_T_B	Tumor	Before_treatment	7778	Malignant_cell	CD44+Malignant_cell	0.405162	0.729131	G2M	Tumor_Before_treatment	0.326569
CCGAAGTAAAGACGGAATGCCTAA-3	P3_T_B	Tumor	Before_treatment	7921	Malignant_cell	CD44+Malignant_cell	0.236351	0.92412	G2M	Tumor_Before_treatment	0.350545
CCGAAGTAAAGGTACACAATGGAA-3	P3_T_B	Tumor	Before_treatment	13147	Malignant_cell	CD44+Malignant_cell	0.233222	0.761579	G2M	Tumor_Before_treatment	0.321398
CCGAAGTAACACGACCACATTGGC-3	P3_T_B	Tumor	Before_treatment	2456	Malignant_cell	CD44+Malignant_cell	-0.0489406	0.5068	G2M	Tumor_Before_treatment	0.228582
CCGAAGTAACATTGGCAGATCGCA-3	P3_T_B	Tumor	Before_treatment	3773	Malignant_cell	Malignant_cell	0.111624	0.130822	G2M	Tumor_Before_treatment	0.231409
CCGAAGTAAGATCGCAGGTGCGAA-3	P3_T_B	Tumor	Before_treatment	3617	Malignant_cell	CD44+Malignant_cell	0.0248499	0.66398	G2M	Tumor_Before_treatment	0.277935
CCGAAGTACGACTGGAACGTATCA-3	P3_T_B	Tumor	Before_treatment	2513	Malignant_cell	CD44+Malignant_cell	0.262725	0.270923	G2M	Tumor_Before_treatment	0.225872
CCGAAGTACTAAGGTCGTCTGTCA-3	P3_T_B	Tumor	Before_treatment	3540	Malignant_cell	Malignant_cell	0.0195486	0.050506	G2M	Tumor_Before_treatment	0.332352
CCGACAACGTGTTCTAAGTGGTCA-3	P3_T_B	Tumor	Before_treatment	2717	Malignant_cell	Malignant_cell	-0.051685	0.121637	G2M	Tumor_Before_treatment	0.19545
CCGACAACTCCGTCTAAGTCACTA-3	P3_T_B	Tumor	Before_treatment	6183	Malignant_cell	Malignant_cell	0.269382	0.675177	G2M	Tumor_Before_treatment	0.314741
CCGTGAGAAACGTGATGAATCTGA-3	P3_T_B	Tumor	Before_treatment	9610	Malignant_cell	CD44+Malignant_cell	0.397818	0.465975	G2M	Tumor_Before_treatment	0.306031
CCGTGAGAAATGTTGCACACGACC-3	P3_T_B	Tumor	Before_treatment	6827	Malignant_cell	CD44+Malignant_cell	0.534714	0.671546	G2M	Tumor_Before_treatment	0.335195
CCGTGAGAAGTACAAGCCGTGAGA-3	P3_T_B	Tumor	Before_treatment	2571	Malignant_cell	Malignant_cell	-0.0681169	0.138188	G2M	Tumor_Before_treatment	0.0535868
CCGTGAGAATCATTCCACGTATCA-3	P3_T_B	Tumor	Before_treatment	3537	Malignant_cell	CD44+Malignant_cell	-0.115194	1.04574	G2M	Tumor_Before_treatment	0.378193
CCGTGAGAGACTAGTAATGCCTAA-3	P3_T_B	Tumor	Before_treatment	7660	Malignant_cell	CD44+Malignant_cell	-0.0986517	1.14291	G2M	Tumor_Before_treatment	0.276073
CCGTGAGATGGTGGTAACGCTCGA-3	P3_T_B	Tumor	Before_treatment	9046	Malignant_cell	CD44+Malignant_cell	0.19709	1.07613	G2M	Tumor_Before_treatment	0.325385
CCTAATCCACAAGCTACCGTGAGA-3	P3_T_B	Tumor	Before_treatment	3422	Malignant_cell	CD44+Malignant_cell	-0.159106	0.858179	G2M	Tumor_Before_treatment	0.293745
CCTAATCCACACGACCCCAGTTCA-3	P3_T_B	Tumor	Before_treatment	2916	Malignant_cell	Malignant_cell	-0.0392872	0.853029	G2M	Tumor_Before_treatment	0.223253
CCTAATCCACATTGGCGACAGTGC-3	P3_T_B	Tumor	Before_treatment	9779	Malignant_cell	CD44+Malignant_cell	0.503835	0.423485	S	Tumor_Before_treatment	0.359467
CCTAATCCCATACCAAAACTCACC-3	P3_T_B	Tumor	Before_treatment	3703	Malignant_cell	Malignant_cell	-0.0679753	0.238727	G2M	Tumor_Before_treatment	0.180712
CCTAATCCCGACACACATGCCTAA-3	P3_T_B	Tumor	Before_treatment	4076	Malignant_cell	Malignant_cell	0.159278	0.102177	S	Tumor_Before_treatment	0.343486
CCTAATCCCGCATACAACATTGGC-3	P3_T_B	Tumor	Before_treatment	5257	Malignant_cell	Malignant_cell	0.0812823	0.899367	G2M	Tumor_Before_treatment	0.289456
CCTAATCCTGGCTTCAATCATTCC-3	P3_T_B	Tumor	Before_treatment	4525	Malignant_cell	CD44+Malignant_cell	-0.0610363	0.720556	G2M	Tumor_Before_treatment	0.189609
CCTCCTGAAAGACGGACAAGGAGC-3	P3_T_B	Tumor	Before_treatment	3264	Malignant_cell	CD44+Malignant_cell	0.22987	0.428894	G2M	Tumor_Before_treatment	0.284634
CCTCCTGAAGTCACTACACCTTAC-3	P3_T_B	Tumor	Before_treatment	4918	Malignant_cell	CD44+Malignant_cell	-0.0631475	0.984892	G2M	Tumor_Before_treatment	0.491008
CCTCCTGAATGCCTAACAGATCTG-3	P3_T_B	Tumor	Before_treatment	12299	Malignant_cell	CD44+Malignant_cell	0.0669372	0.828429	G2M	Tumor_Before_treatment	0.355657
CCTCTATCAAACATCGGCGAGTAA-3	P3_T_B	Tumor	Before_treatment	2261	Malignant_cell	Malignant_cell	0.267433	0.485988	G2M	Tumor_Before_treatment	0.282833
CCTCTATCAACAACCAACTATGCA-3	P3_T_B	Tumor	Before_treatment	13111	Malignant_cell	CD44+Malignant_cell	-0.0433757	0.677304	G2M	Tumor_Before_treatment	0.421102
CCTCTATCACATTGGCGAATCTGA-3	P3_T_B	Tumor	Before_treatment	5286	Malignant_cell	CD44+Malignant_cell	0.00520143	0.708454	G2M	Tumor_Before_treatment	0.524001
CCTCTATCAGGCTAACAGCCATGC-3	P3_T_B	Tumor	Before_treatment	14634	Malignant_cell	CD44+Malignant_cell	0.0679022	0.876433	G2M	Tumor_Before_treatment	0.398933
CCTCTATCATAGCGACCCTCTATC-3	P3_T_B	Tumor	Before_treatment	5614	Malignant_cell	CD44+Malignant_cell	0.0141075	0.54448	G2M	Tumor_Before_treatment	0.344087
CCTCTATCGAATCTGAGCTCGGTA-3	P3_T_B	Tumor	Before_treatment	5385	Malignant_cell	CD44+Malignant_cell	0.30413	0.914113	G2M	Tumor_Before_treatment	0.502195
CCTCTATCTGAAGAGAAACGCTTA-3	P3_T_B	Tumor	Before_treatment	12034	Malignant_cell	CD44+Malignant_cell	0.470199	0.419142	S	Tumor_Before_treatment	0.36752
CGAACTTAAAGGACACGAGCTGAA-3	P3_T_B	Tumor	Before_treatment	1959	Malignant_cell	CD44+Malignant_cell	-0.0409271	0.510847	G2M	Tumor_Before_treatment	0.297723
CGAACTTAAGAGTCAACCAGTTCA-3	P3_T_B	Tumor	Before_treatment	6797	Malignant_cell	Malignant_cell	0.016605	0.291579	G2M	Tumor_Before_treatment	0.26698
CGAACTTACCGTGAGAGAGTTAGC-3	P3_T_B	Tumor	Before_treatment	4385	Malignant_cell	Malignant_cell	-0.115913	1.13149	G2M	Tumor_Before_treatment	0.276041
CGAACTTAGAGTTAGCCCAGTTCA-3	P3_T_B	Tumor	Before_treatment	5138	Malignant_cell	Malignant_cell	-0.0830745	0.452408	G2M	Tumor_Before_treatment	0.240675
CGAACTTAGATGAATCATTGGCTC-3	P3_T_B	Tumor	Before_treatment	7844	Malignant_cell	CD44+Malignant_cell	-0.0537578	0.558713	G2M	Tumor_Before_treatment	0.313087
CGACACACAAGGACACCACCTTAC-3	P3_T_B	Tumor	Before_treatment	5127	Malignant_cell	CD44+Malignant_cell	-0.0220811	0.232606	G2M	Tumor_Before_treatment	0.349568
CGACACACCAATGGAAACGTATCA-3	P3_T_B	Tumor	Before_treatment	4784	Malignant_cell	CD44+Malignant_cell	-0.0122654	0.467379	G2M	Tumor_Before_treatment	0.268387
CGACACACCATCAAGTATTGGCTC-3	P3_T_B	Tumor	Before_treatment	9191	Malignant_cell	CD44+Malignant_cell	0.0140427	1.11219	G2M	Tumor_Before_treatment	0.430385
CGACACACCATCAAGTTGGTGGTA-3	P3_T_B	Tumor	Before_treatment	4825	Malignant_cell	CD44+Malignant_cell	-0.100823	0.283388	G2M	Tumor_Before_treatment	0.268056
CGACACACCCATCCTCAGTACAAG-3	P3_T_B	Tumor	Before_treatment	5250	Malignant_cell	Malignant_cell	-0.0835479	0.401518	G2M	Tumor_Before_treatment	0.45331
CGACACACCGAACTTAAAGAGATC-3	P3_T_B	Tumor	Before_treatment	4959	Malignant_cell	Malignant_cell	-0.0522021	0.895275	G2M	Tumor_Before_treatment	0.319179
CGACACACCGCATACATGGTGGTA-3	P3_T_B	Tumor	Before_treatment	4380	Malignant_cell	CD44+Malignant_cell	-0.0292373	0.388919	G2M	Tumor_Before_treatment	0.288801
CGACACACTCCGTCTACTGTAGCC-3	P3_T_B	Tumor	Before_treatment	9620	Malignant_cell	CD44+Malignant_cell	0.336196	0.580487	G2M	Tumor_Before_treatment	0.301144
CGACTGGACAACCACAGAATCTGA-3	P3_T_B	Tumor	Before_treatment	5661	Malignant_cell	Malignant_cell	-0.0487048	0.577306	G2M	Tumor_Before_treatment	0.210475
CGACTGGACACTTCGAAGGCTAAC-3	P3_T_B	Tumor	Before_treatment	9571	Malignant_cell	CD44+Malignant_cell	0.0839612	0.645437	G2M	Tumor_Before_treatment	0.565348
CGACTGGACCAGTTCACTGAGCCA-3	P3_T_B	Tumor	Before_treatment	7056	Malignant_cell	CD44+Malignant_cell	0.401572	0.314611	S	Tumor_Before_treatment	0.442365
CGACTGGACCTCCTGACAAGGAGC-3	P3_T_B	Tumor	Before_treatment	5520	Malignant_cell	Malignant_cell	-0.0451835	1.18295	G2M	Tumor_Before_treatment	0.388306
CGACTGGAGAATCTGAAACGCTTA-3	P3_T_B	Tumor	Before_treatment	12734	Malignant_cell	CD44+Malignant_cell	-0.00117035	0.940199	G2M	Tumor_Before_treatment	0.417893
CGACTGGAGATAGACAGGAGAACA-3	P3_T_B	Tumor	Before_treatment	4341	Malignant_cell	Malignant_cell	-0.0996523	0.845438	G2M	Tumor_Before_treatment	0.310172
CGACTGGAGCCAAGACGTCTGTCA-3	P3_T_B	Tumor	Before_treatment	4786	Malignant_cell	CD44+Malignant_cell	0.463059	0.639437	G2M	Tumor_Before_treatment	0.05637
CGACTGGAGTCGTAGACGACACAC-3	P3_T_B	Tumor	Before_treatment	5650	Malignant_cell	Malignant_cell	0.674407	0.647161	S	Tumor_Before_treatment	0.166111
CGACTGGAGTGTTCTAGCCAAGAC-3	P3_T_B	Tumor	Before_treatment	3912	Malignant_cell	CD44+Malignant_cell	0.196704	0.643417	G2M	Tumor_Before_treatment	0.476778
CGACTGGATGAAGAGACCATCCTC-3	P3_T_B	Tumor	Before_treatment	5132	Malignant_cell	CD44+Malignant_cell	0.0209621	0.396302	G2M	Tumor_Before_treatment	0.315967
CGCATACAAAGGACACAACGCTTA-3	P3_T_B	Tumor	Before_treatment	1807	Malignant_cell	CD44+Malignant_cell	0.459813	0.41634	S	Tumor_Before_treatment	0.353211
CGCATACAACGTATCAAGTCACTA-3	P3_T_B	Tumor	Before_treatment	6764	Malignant_cell	CD44+Malignant_cell	0.0182155	0.332835	G2M	Tumor_Before_treatment	0.377464
CGCATACAAGATGTACCCTAATCC-3	P3_T_B	Tumor	Before_treatment	3814	Malignant_cell	Malignant_cell	0.453435	0.646696	G2M	Tumor_Before_treatment	0.267271
CGCATACAATCCTGTACCGAAGTA-3	P3_T_B	Tumor	Before_treatment	5574	Malignant_cell	CD44+Malignant_cell	-0.0819118	0.636591	G2M	Tumor_Before_treatment	0.523167
CGCATACACTGGCATAGTGTTCTA-3	P3_T_B	Tumor	Before_treatment	5177	Malignant_cell	CD44+Malignant_cell	0.104384	0.536034	G2M	Tumor_Before_treatment	0.429395
CGCATACAGAGTTAGCAGGCTAAC-3	P3_T_B	Tumor	Before_treatment	7022	Malignant_cell	CD44+Malignant_cell	-0.143395	0.479522	G2M	Tumor_Before_treatment	0.384644
CGCTGATCAAGGACACCCTCTATC-3	P3_T_B	Tumor	Before_treatment	9125	Malignant_cell	CD44+Malignant_cell	0.0995377	1.34679	G2M	Tumor_Before_treatment	0.356851
CGCTGATCACGTATCAACGCTCGA-3	P3_T_B	Tumor	Before_treatment	2446	Malignant_cell	CD44+Malignant_cell	-0.0213738	0.467357	G2M	Tumor_Before_treatment	0.22543
CGCTGATCAGATCGCATCCGTCTA-3	P3_T_B	Tumor	Before_treatment	8952	Malignant_cell	CD44+Malignant_cell	0.444747	0.571591	G2M	Tumor_Before_treatment	0.158148
CGCTGATCTGGCTTCACGCATACA-3	P3_T_B	Tumor	Before_treatment	8584	Malignant_cell	CD44+Malignant_cell	0.0925963	0.487694	G2M	Tumor_Before_treatment	0.320629
CGCTGATCTGGTGGTATGGCTTCA-3	P3_T_B	Tumor	Before_treatment	4584	Malignant_cell	CD44+Malignant_cell	-0.0399001	1.14487	G2M	Tumor_Before_treatment	0.167448
CGGATTGCACAAGCTAGTCTGTCA-3	P3_T_B	Tumor	Before_treatment	5978	Malignant_cell	CD44+Malignant_cell	0.0999716	0.732312	G2M	Tumor_Before_treatment	0.221101
CGGATTGCACAGATTCCAAGACTA-3	P3_T_B	Tumor	Before_treatment	6677	Malignant_cell	CD44+Malignant_cell	0.143112	0.669349	G2M	Tumor_Before_treatment	0.147968
CGGATTGCAGATGTACCAAGACTA-3	P3_T_B	Tumor	Before_treatment	4551	Malignant_cell	Malignant_cell	0.316114	0.693298	G2M	Tumor_Before_treatment	0.201039
CGGATTGCAGCCATGCACACGACC-3	P3_T_B	Tumor	Before_treatment	8384	Malignant_cell	CD44+Malignant_cell	0.127972	0.591472	G2M	Tumor_Before_treatment	0.244903
CGGATTGCGACTAGTACTGAGCCA-3	P3_T_B	Tumor	Before_treatment	5981	Malignant_cell	CD44+Malignant_cell	0.446963	0.48728	G2M	Tumor_Before_treatment	0.369937
CGGATTGCTATCAGCACTGGCATA-3	P3_T_B	Tumor	Before_treatment	4015	Malignant_cell	Malignant_cell	-0.052223	0.490676	G2M	Tumor_Before_treatment	0.285023
CGGATTGCTGGAACAACTCAATGA-3	P3_T_B	Tumor	Before_treatment	9441	Malignant_cell	CD44+Malignant_cell	0.156317	0.643952	G2M	Tumor_Before_treatment	0.255555
CTAAGGTCAAGGACACTTCACGCA-3	P3_T_B	Tumor	Before_treatment	3300	Malignant_cell	Malignant_cell	0.113361	0.916894	G2M	Tumor_Before_treatment	0.323612
CTAAGGTCACCTCCAATCTTCACA-3	P3_T_B	Tumor	Before_treatment	3420	Malignant_cell	Malignant_cell	-0.013205	0.285699	G2M	Tumor_Before_treatment	0.186532
CTAAGGTCCGAACTTAGATGAATC-3	P3_T_B	Tumor	Before_treatment	10298	Malignant_cell	CD44+Malignant_cell	0.0814778	0.756882	G2M	Tumor_Before_treatment	0.253008
CTCAATGAAGAGTCAAGAGCTGAA-3	P3_T_B	Tumor	Before_treatment	9286	Malignant_cell	CD44+Malignant_cell	0.310232	0.338765	G2M	Tumor_Before_treatment	0.361307
CTCAATGACGCATACACGAACTTA-3	P3_T_B	Tumor	Before_treatment	2485	Malignant_cell	Malignant_cell	-0.0575721	0.335447	G2M	Tumor_Before_treatment	0.337894
CTCAATGAGAGCTGAAACACAGAA-3	P3_T_B	Tumor	Before_treatment	6839	Malignant_cell	CD44+Malignant_cell	-0.0282449	0.43964	G2M	Tumor_Before_treatment	0.329391
CTGAGCCAACACAGAACGCATACA-3	P3_T_B	Tumor	Before_treatment	3139	Malignant_cell	Malignant_cell	0.00716912	0.695972	G2M	Tumor_Before_treatment	0.580691
CTGAGCCACAATGGAACTGAGCCA-3	P3_T_B	Tumor	Before_treatment	1713	Malignant_cell	Malignant_cell	0.3368	0.448393	G2M	Tumor_Before_treatment	0.130657
CTGAGCCACAATGGAAGCTCGGTA-3	P3_T_B	Tumor	Before_treatment	6707	Malignant_cell	CD44+Malignant_cell	0.400324	0.508272	G2M	Tumor_Before_treatment	0.268767
CTGAGCCACCTCTATCAACGCTTA-3	P3_T_B	Tumor	Before_treatment	8547	Malignant_cell	CD44+Malignant_cell	-0.104111	0.77529	G2M	Tumor_Before_treatment	0.33185
CTGAGCCATCTTCACAAAGACGGA-3	P3_T_B	Tumor	Before_treatment	5185	Malignant_cell	CD44+Malignant_cell	-0.178775	0.981372	G2M	Tumor_Before_treatment	0.197719
CTGGCATAACCTCCAACGGATTGC-3	P3_T_B	Tumor	Before_treatment	2011	Malignant_cell	Malignant_cell	0.0795364	0.130831	G2M	Tumor_Before_treatment	0.048898
CTGGCATACTCAATGATATCAGCA-3	P3_T_B	Tumor	Before_treatment	8910	Malignant_cell	CD44+Malignant_cell	0.109411	0.553142	G2M	Tumor_Before_treatment	0.467871
CTGTAGCCAGCAGGAAGAATCTGA-3	P3_T_B	Tumor	Before_treatment	6736	Malignant_cell	CD44+Malignant_cell	0.255804	0.438969	G2M	Tumor_Before_treatment	0.278916
CTGTAGCCCGCATACAACAAGCTA-3	P3_T_B	Tumor	Before_treatment	6737	Malignant_cell	CD44+Malignant_cell	0.123487	1.13999	G2M	Tumor_Before_treatment	0.308157
CTGTAGCCCTGAGCCACACTTCGA-3	P3_T_B	Tumor	Before_treatment	5281	Malignant_cell	CD44+Malignant_cell	-0.103705	0.486415	G2M	Tumor_Before_treatment	0.171644
GAACAGGCACACGACCAGCCATGC-3	P3_T_B	Tumor	Before_treatment	14333	Malignant_cell	CD44+Malignant_cell	-0.0821247	0.544207	G2M	Tumor_Before_treatment	0.28064
GAACAGGCACCACTGTATCATTCC-3	P3_T_B	Tumor	Before_treatment	10261	Malignant_cell	Malignant_cell	0.347173	0.267137	S	Tumor_Before_treatment	0.238485
GAACAGGCACGCTCGACTAAGGTC-3	P3_T_B	Tumor	Before_treatment	9652	Malignant_cell	CD44+Malignant_cell	0.490385	0.68825	G2M	Tumor_Before_treatment	0.361794
GAACAGGCCAAGACTAAGATCGCA-3	P3_T_B	Tumor	Before_treatment	5177	Malignant_cell	CD44+Malignant_cell	0.409849	0.834149	G2M	Tumor_Before_treatment	0.238444
GAACAGGCCCTCCTGAAGTACAAG-3	P3_T_B	Tumor	Before_treatment	3980	Malignant_cell	CD44+Malignant_cell	-0.145132	0.55449	G2M	Tumor_Before_treatment	0.144503
GAATCTGAAACCGAGAAGCCATGC-3	P3_T_B	Tumor	Before_treatment	5680	Malignant_cell	CD44+Malignant_cell	-0.0530676	0.848085	G2M	Tumor_Before_treatment	0.276297
GAATCTGAACGCTCGAAAGGTACA-3	P3_T_B	Tumor	Before_treatment	4003	Malignant_cell	CD44+Malignant_cell	0.0669471	0.405564	G2M	Tumor_Before_treatment	0.331411
GAATCTGAAGGCTAACACGCTCGA-3	P3_T_B	Tumor	Before_treatment	8254	Malignant_cell	CD44+Malignant_cell	0.310481	0.984426	G2M	Tumor_Before_treatment	0.31253
GAATCTGAATAGCGACGACAGTGC-3	P3_T_B	Tumor	Before_treatment	8801	Malignant_cell	CD44+Malignant_cell	0.493113	0.338789	S	Tumor_Before_treatment	0.422842
GAATCTGACAACCACAAAGGTACA-3	P3_T_B	Tumor	Before_treatment	2288	Malignant_cell	CD44+Malignant_cell	-0.0823522	0.476667	G2M	Tumor_Before_treatment	0.199297
GAATCTGACAACCACAACGCTCGA-3	P3_T_B	Tumor	Before_treatment	2914	Malignant_cell	Malignant_cell	0.22367	0.361909	G2M	Tumor_Before_treatment	0.10153
GAATCTGACACTTCGACAGCGTTA-3	P3_T_B	Tumor	Before_treatment	3676	Malignant_cell	CD44+Malignant_cell	0.192778	0.378195	G2M	Tumor_Before_treatment	0.443912
GACAGTGCACACGACCCATACCAA-3	P3_T_B	Tumor	Before_treatment	6549	Malignant_cell	CD44+Malignant_cell	0.33125	0.640689	G2M	Tumor_Before_treatment	0.385497
GACAGTGCACAGCAGACAAGGAGC-3	P3_T_B	Tumor	Before_treatment	4069	Malignant_cell	CD44+Malignant_cell	-0.0558409	0.536492	G2M	Tumor_Before_treatment	0.218237
GACAGTGCCGACTGGAACAGCAGA-3	P3_T_B	Tumor	Before_treatment	3877	Malignant_cell	Malignant_cell	0.0286393	0.991746	G2M	Tumor_Before_treatment	0.114225
GACAGTGCCGACTGGAATAGCGAC-3	P3_T_B	Tumor	Before_treatment	3565	Malignant_cell	Malignant_cell	0.0246524	0.140681	G2M	Tumor_Before_treatment	0.250971
GACAGTGCCTGAGCCAGACTAGTA-3	P3_T_B	Tumor	Before_treatment	3373	Malignant_cell	CD44+Malignant_cell	0.584419	0.512209	S	Tumor_Before_treatment	0.118881
GACAGTGCCTGAGCCATGGAACAA-3	P3_T_B	Tumor	Before_treatment	9927	Malignant_cell	CD44+Malignant_cell	-0.0728191	0.590392	G2M	Tumor_Before_treatment	0.293578
GACAGTGCGAGCTGAAGTGTTCTA-3	P3_T_B	Tumor	Before_treatment	2480	Malignant_cell	Malignant_cell	-0.07469	0.424615	G2M	Tumor_Before_treatment	0.104669
GACAGTGCGCCAAGACCCGACAAC-3	P3_T_B	Tumor	Before_treatment	6051	Malignant_cell	CD44+Malignant_cell	-0.00819117	0.465544	G2M	Tumor_Before_treatment	0.267414
GACAGTGCTGGCTTCACGACACAC-3	P3_T_B	Tumor	Before_treatment	3962	Malignant_cell	Malignant_cell	0.107938	0.535824	G2M	Tumor_Before_treatment	0.248631
GACTAGTAAACTCACCAACGTGAT-3	P3_T_B	Tumor	Before_treatment	2939	Malignant_cell	CD44+Malignant_cell	-0.0210808	0.382708	G2M	Tumor_Before_treatment	0.235063
GACTAGTAAGATCGCAACTATGCA-3	P3_T_B	Tumor	Before_treatment	4102	Malignant_cell	CD44+Malignant_cell	-0.0238694	1.13414	G2M	Tumor_Before_treatment	0.195395
GACTAGTAAGGCTAACCCGACAAC-3	P3_T_B	Tumor	Before_treatment	5802	Malignant_cell	CD44+Malignant_cell	0.239836	0.814947	G2M	Tumor_Before_treatment	0.278598
GACTAGTACAACCACAACAGCAGA-3	P3_T_B	Tumor	Before_treatment	8433	Malignant_cell	CD44+Malignant_cell	0.220776	0.310041	G2M	Tumor_Before_treatment	0.30052
GACTAGTACAATGGAATTCACGCA-3	P3_T_B	Tumor	Before_treatment	7828	Malignant_cell	CD44+Malignant_cell	0.586481	0.641972	G2M	Tumor_Before_treatment	0.29007
GACTAGTACAGCGTTAACACAGAA-3	P3_T_B	Tumor	Before_treatment	4107	Malignant_cell	Malignant_cell	0.0123192	0.626153	G2M	Tumor_Before_treatment	0.0531471
GACTAGTAGAATCTGAATCCTGTA-3	P3_T_B	Tumor	Before_treatment	8441	Malignant_cell	CD44+Malignant_cell	0.0318315	1.39711	G2M	Tumor_Before_treatment	0.505239
GACTAGTAGAGCTGAACTGAGCCA-3	P3_T_B	Tumor	Before_treatment	2411	Malignant_cell	CD44+Malignant_cell	-0.0923815	0.473924	G2M	Tumor_Before_treatment	0.394352
GACTAGTAGCTAACGAACACGACC-3	P3_T_B	Tumor	Before_treatment	4760	Malignant_cell	CD44+Malignant_cell	0.347087	0.582848	G2M	Tumor_Before_treatment	0.335153
GACTAGTAGTCTGTCAGAGCTGAA-3	P3_T_B	Tumor	Before_treatment	3057	Malignant_cell	Malignant_cell	-0.052923	0.738782	G2M	Tumor_Before_treatment	0.327919
GACTAGTATGGAACAACTGGCATA-3	P3_T_B	Tumor	Before_treatment	3338	Malignant_cell	CD44+Malignant_cell	-0.0274395	0.409562	G2M	Tumor_Before_treatment	0.281342
GACTAGTATGGCTTCAACACAGAA-3	P3_T_B	Tumor	Before_treatment	3331	Malignant_cell	Malignant_cell	0.0211651	0.888132	G2M	Tumor_Before_treatment	0.359394
GACTAGTATGGTGGTACAGCGTTA-3	P3_T_B	Tumor	Before_treatment	3173	Malignant_cell	CD44+Malignant_cell	-0.0580169	0.780667	G2M	Tumor_Before_treatment	0.134221
GAGCTGAAAATGTTGCAACAACCA-3	P3_T_B	Tumor	Before_treatment	3710	Malignant_cell	CD44+Malignant_cell	-0.0874386	0.654443	G2M	Tumor_Before_treatment	0.351951
GAGCTGAAACAAGCTAGTACGCAA-3	P3_T_B	Tumor	Before_treatment	8625	Malignant_cell	CD44+Malignant_cell	0.217663	0.696315	G2M	Tumor_Before_treatment	0.472484
GAGCTGAAAGTGGTCACGCTGATC-3	P3_T_B	Tumor	Before_treatment	5874	Malignant_cell	CD44+Malignant_cell	0.0432444	1.01354	G2M	Tumor_Before_treatment	0.382487
GAGCTGAACAAGGAGCGATGAATC-3	P3_T_B	Tumor	Before_treatment	7174	Malignant_cell	CD44+Malignant_cell	0.0290535	1.26844	G2M	Tumor_Before_treatment	0.240335
GAGCTGAACCGAAGTATGGAACAA-3	P3_T_B	Tumor	Before_treatment	10105	Malignant_cell	CD44+Malignant_cell	-0.00185249	1.22561	G2M	Tumor_Before_treatment	0.521922
GAGCTGAACGCATACAAGCCATGC-3	P3_T_B	Tumor	Before_treatment	8429	Malignant_cell	CD44+Malignant_cell	0.00412926	0.605888	G2M	Tumor_Before_treatment	0.314466
GAGCTGAATAGGATGAATTGGCTC-3	P3_T_B	Tumor	Before_treatment	5628	Malignant_cell	CD44+Malignant_cell	0.0474613	0.238502	G2M	Tumor_Before_treatment	0.327539
GAGCTGAATGGAACAATATCAGCA-3	P3_T_B	Tumor	Before_treatment	6098	Malignant_cell	CD44+Malignant_cell	-0.0686532	0.787301	G2M	Tumor_Before_treatment	0.357877
GAGTTAGCACCTCCAACTAAGGTC-3	P3_T_B	Tumor	Before_treatment	3338	Malignant_cell	Malignant_cell	0.191943	0.38287	G2M	Tumor_Before_treatment	0.270219
GAGTTAGCCCTCCTGACAGATCTG-3	P3_T_B	Tumor	Before_treatment	5150	Malignant_cell	CD44+Malignant_cell	-0.020821	0.435871	G2M	Tumor_Before_treatment	0.276391
GAGTTAGCCGACACACGTGTTCTA-3	P3_T_B	Tumor	Before_treatment	6310	Malignant_cell	CD44+Malignant_cell	-0.0172246	1.05125	G2M	Tumor_Before_treatment	0.207295
GATAGACAAACAACCACATCAAGT-3	P3_T_B	Tumor	Before_treatment	5174	Malignant_cell	Malignant_cell	-0.106926	0.670597	G2M	Tumor_Before_treatment	0.426536
GATAGACACAAGACTACCTCCTGA-3	P3_T_B	Tumor	Before_treatment	4460	Malignant_cell	CD44+Malignant_cell	0.0807197	1.19814	G2M	Tumor_Before_treatment	0.330658
GATAGACACAGATCTGTGAAGAGA-3	P3_T_B	Tumor	Before_treatment	1452	Malignant_cell	Malignant_cell	-0.0352768	0.721811	G2M	Tumor_Before_treatment	0.0618913
GATAGACACGACACACGTACGCAA-3	P3_T_B	Tumor	Before_treatment	7054	Malignant_cell	CD44+Malignant_cell	0.089511	1.18052	G2M	Tumor_Before_treatment	0.3759
GATAGACACTGGCATACAAGGAGC-3	P3_T_B	Tumor	Before_treatment	4597	Malignant_cell	CD44+Malignant_cell	-0.0730091	0.339337	G2M	Tumor_Before_treatment	0.428774
GATAGACAGTCGTAGACAAGGAGC-3	P3_T_B	Tumor	Before_treatment	5664	Malignant_cell	Malignant_cell	-0.0460108	0.584147	G2M	Tumor_Before_treatment	0.349061
[truncated: 16,543 more rows]
