# Supplementary material for: Single-cell RNA sequencing reveals adrb1 as a sympathetic nerve-regulated immune checkpoint driving T cell exhaustion and impacting immunotherapy in esophageal squamous cell carcinoma
Source: Front Immunol. 2025 May 8;16:1520766. doi: 10.3389/fimmu.2025.1520766 (PMC12095256; doi:10.3389/fimmu.2025.1520766)
Supplement: Supplementary file 4 [file Table3.xlsx]

## Sheet: Sheet1
	Epithelial_cell	Malignant_cell	CD44.Malignant_cell	Mast_cell	Plasma	cDC2	SPP1.Macrophage	pDC	Treg	Th	B_cell	CD16.Mono	CD8.T	NK	ADRB1.T	Naive_T	Cycling_T	ILC	CD14.Mono	Cycling	cDC1	Mural_cells	Pericyte_CCL26.	EnFB	Pericyte	Schwann	Erythrocyte	Fibroblast	VenEC	ArtEC	CapEC	P.value	Correlation	RMSE	OS	OS.time
TCGA-LN-A4A4-01A	0.243415	0	0.0323159	0.0246149	0.0197646	0.0151051	0.0338531	0.0023845	0.00295839	0.00818734	0.00602179	0.0445475	0.0115879	0.00385843	6.59e-05	0.000689661	0	0	0.0212687	0.0230541	0.00136514	0.0207078	0	0.00130715	0.01715	0.00178263	0	0.0953193	0.0624583	0.00740609	0.00796766	0	0.202055	0.984962	0	383
TCGA-LN-A7HY-01A	0.28058	0	0.019657	0.0273051	0.0310994	0.0134171	0.038888	0.000286979	0.00676556	0.0149313	0.00766502	0.0504364	0.0207366	0.00270717	0	0	0	0	0.0262555	0.0353397	0.000231443	0.0252626	0	0	0.0155708	0.00129048	0	0.111089	0.0768641	0.00757541	0.00913308	0	0.107249	0.996543	0	366
TCGA-IG-A3YA-01A	0.259861	0	0.0257573	0.0259047	0.0230628	0.0112466	0.0412454	0.00378793	0.00338024	0.00886937	0.00899563	0.0502861	0.0122532	0.00337425	0	0.000653438	0	0.000773063	0.0220808	0.0289678	0.0036882	0.0260947	0	0.00288551	0.0135856	0.00228057	0	0.10559	0.067638	0.00773375	0.00818772	0	0.17336	0.99021	0	632
TCGA-LN-A49Y-01A	0.251223	0	0.0316493	0.0249273	0.0217247	0.0153242	0.0336694	0.00208734	0.00330216	0.00547334	0.00643626	0.0453681	0.0128257	0.00279419	0.000866867	0.00127093	0	0.000402496	0.0216808	0.0253461	0.00128212	0.0184865	0.00135465	0.000899822	0.0153778	6.03e-05	0	0.0899001	0.0661123	0.00776743	0.00754253	0	0.224925	0.98265	0	379
TCGA-LN-A5U6-01A	0.202137	0	0.0407466	0.0224779	0.0174042	0.0131052	0.0323014	0.00179823	0.00369569	0.00753782	0.00527298	0.039457	0.0116885	0.00374914	0.000193969	0	0	0	0.0189918	0.0226323	0.00121979	0.0168689	0	0	0.0155325	0.00149672	0	0.0846593	0.0546773	0.0076953	0.00794181	0	0.364181	0.956886	0	375
TCGA-L5-A88S-01A	0.241269	0	0.0269914	0.024923	0.0193283	0.0122418	0.0338484	0.00180137	0.00352558	0.00807823	0.00602234	0.0546918	0.0146929	0.00348857	0	0	0	0	0.0232374	0.0231297	0.00146782	0.0266948	0	4.02e-05	0.0192109	0.00314927	0	0.119905	0.0655481	0.00891536	0.0148766	0	0.214141	0.985221	0	471
TCGA-JY-A6FD-01A	0.204472	0	0.0468458	0.0194925	0.0167932	0.0128183	0.0328567	0.00140361	0.00242878	0.00415273	0.00464433	0.0328793	0.0100195	0.00272133	0.000535561	0	0.00108647	4.51e-05	0.0183107	0.0117378	0.00169853	0.0138501	0.0012581	0.00059872	0.00713984	0.000886471	0	0.066817	0.0514796	0.00502681	0.00638907	0	0.378163	0.948302	0	2069
TCGA-LN-A4A1-01A	0.196212	0	0.0444871	0.021259	0.0155378	0.0120377	0.0361163	0.000787682	0.00256771	0.00775632	0.0049456	0.0370696	0.011155	0.00263291	0	0.000149824	0	0	0.0182048	0.018109	0.00147172	0.0152416	0	1.41e-05	0.0120973	0.00142701	0	0.0758628	0.0519447	0.00562548	0.00690259	0	0.344965	0.95694	0	383
TCGA-LN-A49O-01A	0.162834	0	0.050792	0.0190296	0.0150972	0.00710134	0.0351619	0.0014284	0.00275753	0.00359755	0.00448688	0.0345014	0.0101418	0.00286461	0.000346336	0	0.00293085	0	0.0157841	0.0204736	0.00150243	0.0130039	0.000128783	0.000368019	0.0131884	0.000898086	0	0.0645432	0.0485569	0.00515902	0.00619418	0	0.461501	0.927238	0	408
TCGA-L5-A88Z-01A	0.270173	0	0.335675	0.0233632	0.0188877	0.0125747	0.0340918	0.00227028	0.00285773	0.00766799	0.0054725	0.0415712	0.0104452	0.00365494	0.000319754	0.000234733	0	0.000225567	0.0218453	0.0207678	0.00125013	0.0170893	0.000116273	0.000395751	0.0107161	0.000875985	0	0.0811477	0.062213	0.00734281	0.00675468	0	0.264393	0.976219	0	225
TCGA-LN-A49U-01A	0.231409	0	0.0340077	0.0249572	0.019487	0.0146092	0.0332835	0.00195084	0.0033997	0.00717084	0.00619707	0.0442602	0.0118667	0.0030545	0.000540198	0.000362651	0	0	0.021511	0.0241579	0.000786533	0.0180186	0	0.000246158	0.0170589	0.00138819	0	0.0988086	0.0617959	0.00780659	0.00579598	0	0.239348	0.979635	0	467
TCGA-IG-A97H-01A	0.188751	0	0.0451671	0.020608	0.0145591	0.0105482	0.0412095	0.00202904	0.00332708	0.0060457	0.00480083	0.0374472	0.0107209	0.00329185	0.000516198	0.000134636	0	0	0.0180252	0.0196727	0.00107971	0.0152537	0	0	0.0109273	0.00096653	0	0.0749908	0.0520918	0.00421461	0.00711732	0	0.43558	0.939661	0	441
TCGA-IG-A3I8-01A	0.238729	0	0.0337846	0.0247976	0.020786	0.0192126	0.034102	0.00215407	0.00395672	0.00683743	0.00612792	0.0421323	0.0116977	0.00280487	0.00110392	0.000969293	0	0.000684169	0.0221284	0.0177397	0.00131934	0.0194368	0	0.00207609	0.013425	0.0011486	0	0.0902857	0.0640716	0.0067974	0.00762998	0	0.312568	0.970748	0	1012
TCGA-LN-A7HZ-01A	0.227667	0	0.0335541	0.0229871	0.0229883	0.00600326	0.0441051	0.00199207	0.00470016	0.0052286	0.00556493	0.048593	0.0132886	0.00464136	0.00163751	0	0.00328054	0	0.0162591	0.031911	0.00259095	0.0183013	0	0.000958773	0.0140637	0.000621065	0	0.0919891	0.0586906	0.00902791	0.00736802	0	0.17623	0.987729	0	401
TCGA-VR-A8EP-01A	0.316587	0	0.029574	0.0239246	0.0186988	0.0155115	0.0359166	0.00240793	0.00210403	0.00607787	0.00595939	0.0405271	0.0109661	0.00253238	0.000894605	0	0	0.000363857	0.0219115	0.0163934	0.00138961	0.0174394	0.001782	0.00119171	0.00746632	0.00113224	0	0.0773723	0.0622017	0.00623895	0.00726874	0	0.330605	0.969201	0	824
TCGA-IG-A97I-01A	0.199999	0	0.0449804	0.0208401	0.0160758	0.0149335	0.03211	0.00135342	0.00200551	0.00553095	0.00500917	0.0362365	0.0103032	0.0029312	0.000677937	0	0	0	0.017823	0.0123591	0.00148859	0.016256	0	0.000436283	0.0118372	0.00125145	0	0.0751841	0.0505699	0.00674889	0.00823527	0	0.364093	0.952971	0	370
TCGA-LN-A49X-01A	0.211806	0	0.175294	0.0228691	0.018414	0.0126569	0.0332235	0.00206915	0.002759	0.00621442	0.00645945	0.0398706	0.0102876	0.00298356	0.000590802	0	0	0.000161945	0.0203481	0.0259025	0.00114025	0.0213445	0	0.000311273	0.0211807	0.000743072	0	0.0905561	0.0585332	0.00687257	0.00740742	0	0.216319	0.981273	0	384
TCGA-LN-A9FP-01A	0.272678	0	0.0171536	0.0287785	0.0237619	0.0194916	0.040274	0.00276806	0.00292818	0.00713041	0.00777237	0.0568839	0.0138938	0.00356829	0	0.000524143	0	0	0.025176	0.0210039	0.00213071	0.036491	0.00304281	0.0033966	0.00766204	0.00711522	0	0.131784	0.0851133	0.0125971	0.0124983	0	0.173711	0.992022	0	366
TCGA-VR-A8EO-01A	0.244704	0	0.0282068	0.0265109	0.0217595	0.0127357	0.032999	0.00524234	0.00446575	0.00568772	0.00727691	0.0456973	0.0133147	0.00210138	0.00102263	0.000773223	0	0.00172103	0.0263241	0.0376636	0.00131586	0.0195987	0	0.0023066	0.0148369	0.00222403	0	0.103874	0.0686395	0.00766462	0.00747228	0	0.185135	0.988194	0	785
TCGA-LN-A49M-01A	0.188558	0	0.0474959	0.0200291	0.0138195	0.00976644	0.0284041	0.000251297	0.00343349	0.00770385	0.00464802	0.0336217	0.0106174	0.00281603	0	0	0	0	0.0185784	0.0194773	0.00133307	0.0143278	0	0	0.0149436	0.000844312	0	0.0688013	0.0493075	0.00564359	0.00811532	0	0.341402	0.955109	0	385
TCGA-LN-A8I0-01A	0.228875	0	0.041801	0.0209509	0.0151412	0.014498	0.0319703	0.001257	0.00349077	0.00573541	0.0048778	0.0346893	0.0109561	0.00279485	0.000887435	0	0	0	0.0190957	0.0148578	0.00118363	0.0159811	0	0	0.0115113	0.000704194	0	0.0778209	0.050543	0.00567114	0.00849782	0	0.317058	0.963207	0	407
TCGA-LN-A49S-01A	0.334503	0	0.0282981	0.0227179	0.0188629	0.0156716	0.0351388	0.00197172	0.00299797	0.00797729	0.00547824	0.0413789	0.0109933	0.00300737	0.000980088	0	0	0	0.0202056	0.0171262	0.00244754	0.0167949	0.0023584	0.00107403	0.00631066	0.000696011	0	0.0760915	0.0595323	0.00527334	0.00742857	0	0.347136	0.967284	0	400
TCGA-Z6-A8JD-01A	0.197254	0	0.0407784	0.0220108	0.0194712	0.0104869	0.0274524	0.00251059	0.00341732	0.00748081	0.0109548	0.0385483	0.0124932	0.0023014	0.000595755	0	0	0	0.0220263	0.0247647	0.00233785	0.0165392	0	0	0.0181363	0.00034927	0	0.0836065	0.055738	0.00668722	0.00705387	0	0.269929	0.972133	0	104
TCGA-KH-A6WC-01A	0.376913	0	0.0229854	0.0239807	0.0192032	0.0199438	0.0381845	0.00230975	0.0031767	0.00686686	0.00548009	0.0413742	0.0106411	0.00334644	0.000871724	0	0	0	0.0205578	0.0118793	0.00175472	0.0177236	0.00215069	0.000250849	0.0063475	0.00101171	0	0.0792172	0.062731	0.00624223	0.00798788	0	0.189506	0.988685	0	191
TCGA-VR-A8EY-01A	0.197569	0	0.0451165	0.0212376	0.0162255	0.0131218	0.0288878	0.001717	0.00304221	0.00515599	0.00506325	0.0378409	0.010077	0.00240051	0.00088052	8.89e-05	0	0	0.0186588	0.0200492	0.000965358	0.015075	0	0.000209365	0.0115843	0.000705472	0	0.0723588	0.052837	0.00552364	0.00755974	0	0.348868	0.955664	0	1025
TCGA-LN-A7HX-01A	0.202574	0	0.0453356	0.0203817	0.0152857	0.00853766	0.0282027	0.000324002	0.00300381	0.00564367	0.00483153	0.0373595	0.010625	0.00302018	2.11e-05	0	0	0	0.0178228	0.0266263	0.000991616	0.0145658	0	0	0.0129985	0.000277026	0	0.0718788	0.0485311	0.00606329	0.00707807	0	0.352411	0.954304	0	372
TCGA-IC-A6RF-11A	0.340308	0	0.0256083	0.0248748	0.019724	0.0209172	0.0365892	0.00138108	0.00216336	0.00660936	0.00610192	0.0424485	0.0110306	0.00323298	0.000576004	0	0	0	0.0221376	0.0106198	0.00160967	0.0220899	0.00255651	0.000497154	0.00530234	0.00121884	0	0.0830512	0.0645813	0.00627059	0.00802467	0	0.332875	0.972347	0	477
TCGA-Z6-AAPN-01A	0.18299	0	0.0488585	0.019361	0.0154758	0.0135231	0.0345438	0.00163382	0.00290557	0.00591326	0.00456377	0.0326334	0.00998395	0.00275116	0.000920293	0	0	0	0.0167499	0.0150035	0.00103725	0.0133981	0.000370211	0.000177157	0.00850754	0.00112979	0	0.0669728	0.0487799	0.00502156	0.00706873	0	0.350306	0.952752	0	81
TCGA-LN-A8I1-01A	0.227465	0	0.0403354	0.021134	0.0178398	0.013211	0.0354271	0.00254719	0.00428845	0.0072459	0.00480268	0.0361705	0.0127594	0.00340542	0.00015282	0	0	0	0.0213352	0.0160389	0.00130706	0.0155223	0.0019409	0	0.00858194	0.000660316	0	0.0744116	0.0548921	0.006395	0.00773622	0	0.255932	0.974612	0	401
TCGA-LN-A49W-01A	0.237059	0	0.24352	0.0230924	0.0272966	0.0110883	0.0490639	0.00226855	0.00692997	0.0157576	0.00919005	0.0505269	0.0217757	0.00230486	0.00162998	0	0	0	0.0222028	0.03453	0.00343973	0.0219033	0	0	0.0163684	0.000446089	0	0.110206	0.0725754	0.00751487	0.00931008	0	0.148967	0.992442	0	403
TCGA-VR-A8Q7-01A	0.198453	0	0.0420033	0.0225126	0.0181726	0.0115366	0.0338779	0.00186975	0.00246156	0.0028518	0.00547669	0.0392247	0.0118178	0.00229824	3.25e-06	0	0.00242437	0.000696743	0.0201714	0.0257257	0.00113458	0.0162947	0.000517551	0	0.0106191	0.000634902	0	0.0809933	0.0584094	0.00504118	0.00674696	0	0.238296	0.976894	0	1590
TCGA-Z6-A9VB-01A	0.292645	0	0.315499	0.0233167	0.0224045	0.015123	0.0327123	0.00206815	0.00266122	0.00711403	0.00615122	0.041751	0.00942333	0.00317249	0.000771007	0	0	0	0.0215522	0.0205148	0.00132714	0.0172535	0.000631567	0.000898133	0.00896852	0.000903747	0	0.0790174	0.0607232	0.00611273	0.00728445	0	0.385991	0.960862	0	40
TCGA-LN-A7HW-01A	0.245579	0	0.302959	0.0252961	0.0200096	0.0144291	0.0364219	0.00211695	0.00355169	0.00775292	0.00608377	0.0440142	0.0117515	0.00352092	6.67e-05	0.000262489	0	0	0.0216721	0.0236534	0.00125889	0.0181006	0	0	0.0247698	0.0010606	0	0.107341	0.0624421	0.0078785	0.00800674	0	0.151592	0.990926	0	365
TCGA-LN-A7HV-01A	0.215118	0	0.389916	0.0226095	0.0199579	0.0116795	0.03031	0.00109729	0.00320953	0.00943739	0.00583356	0.0413486	0.0121151	0.00372703	0.000123379	0	0	9.44e-05	0.0225243	0.0240813	0.00111542	0.0180453	0.00158664	0.000918954	0.00768061	0.00155572	0	0.0797243	0.0610682	0.00695927	0.00816286	0	0.327688	0.964373	0	320
TCGA-IG-A5S3-01A	0.272329	0	0.28162	0.0255012	0.0208687	0.0158407	0.0349852	0.003275	0.00352293	0.00651734	0.00734545	0.0458166	0.0119646	0.00253194	0.000842726	0.000580387	0	0.00123876	0.0218784	0.0251288	0.00250593	0.0230414	0.000155928	0.00253549	0.0101127	0.00243476	0	0.0943147	0.0680225	0.00783469	0.00725416	0	0.245997	0.982076	0	712
TCGA-IG-A3QL-01A	0.236555	0	0.347888	0.0239034	0.0190945	0.0161233	0.0330128	0.00206702	0.00336557	0.00623126	0.00576938	0.0413568	0.0110862	0.00276067	0.000122078	0.000937191	0	0	0.0214215	0.0197175	0.00122598	0.0182041	0	0.000476594	0.0170627	0.00124575	0	0.0924198	0.0617949	0.00806526	0.00699412	0	0.237409	0.979539	0	1071
TCGA-Z6-A8JE-01A	0.297206	0	0.202938	0.0299014	0.0278415	0.0113298	0.0368495	0.000675756	0.00384608	0.0126981	0.00809392	0.0518609	0.0146699	0	0.000243141	0	0	0.00106671	0.0259725	0.0371664	0.00233358	0.0197008	0.0011064	0	0.0148681	5.06e-05	0	0.107354	0.0742518	0.00650516	0.00928157	0	0.132792	0.994925	0	64
TCGA-IG-A3YB-01A	0.257773	0	0.263247	0.0266642	0.0218913	0.0208391	0.0402237	0.00315421	0.00399843	0.00905263	0.00689126	0.0534748	0.0121866	0.00364855	0.000456244	0.000802071	0	0.000777266	0.0208695	0.0197015	0.00365905	0.0312444	0	0.00266123	0.00866545	0.00231553	0	0.0997303	0.0709148	0.00711293	0.00804529	0	0.177923	0.990017	0	80
TCGA-LN-A9FQ-01A	0.235565	0	0.341246	0.0240934	0.0190018	0.0142905	0.0382398	0.00213082	0.00243818	0.00558746	0.00598299	0.0453933	0.0104958	0.00293815	0.000342774	6.03e-05	0	0	0.0190778	0.0202216	0.00162304	0.0198286	0	0.00121893	0.0168738	0.00119055	0	0.0969532	0.0606446	0.00735463	0.00720688	0	0.175246	0.987824	0	391
TCGA-IG-A50L-01A	0.202888	0	0.396184	0.0226246	0.0193689	0.0103823	0.0339754	0.00184213	0.00351936	0.00730514	0.00517802	0.0427699	0.0110614	0.00260035	0.000510819	0	0	0.000124544	0.0197283	0.02258	0.000634492	0.016908	0	0.000337184	0.016445	0.00152507	0	0.0918716	0.0573155	0.00649425	0.00582585	0	0.297424	0.968381	0	16
TCGA-LN-A4A3-01A	0.230612	0	0.0404809	0.0221118	0.0175483	0.0136167	0.0317189	0.00197731	0.00186977	0.00607514	0.00624463	0.0371545	0.0109027	0.00229451	0.000618108	0	0	0	0.0215676	0.0177292	0.00119888	0.0157075	0.00100737	0.000353126	0.00977724	0.000861777	0	0.0735878	0.0569886	0.00620333	0.00746395	0	0.416023	0.947665	0	388
TCGA-IC-A6RF-01A	0.224443	0	0.0400756	0.0222576	0.0196125	0.0169014	0.0367379	0.0021764	0.00194819	0.00435896	0.00939071	0.0377216	0.0101757	0.00265351	0.000350686	3.84e-05	0.00148031	0	0.0198219	0.0120626	0.00201021	0.0174585	0.00144746	0.00101587	0.00700307	0.000315949	0	0.0745959	0.0592324	0.00719641	0.00683692	0	0.398147	0.951937	0	477
TCGA-LN-A9FR-01A	0.217363	0	0.352843	0.0241061	0.0174387	0.0134581	0.0358612	0.00241607	0.00401882	0.00664515	0.00590749	0.0447791	0.0111724	0.003784	0.000151009	0	0	0	0.0194425	0.0249656	0.00179032	0.0176515	0	0	0.0250636	0.0014621	0	0.0949603	0.0590416	0.00822806	0.00745055	0	0.148591	0.990899	0	373
TCGA-LN-A9FO-01A	0.202638	0	0.0427773	0.0217045	0.0183367	0.0114557	0.033265	0.00216374	0.0027306	0.00766259	0.0062461	0.0369689	0.0128515	0.00219146	1.45368e-05	0	0.00106424	0.000302596	0.0201926	0.0212531	0.00147249	0.0161256	0.00114747	0.000591549	0.00791085	0.000631383	0	0.0749695	0.0540489	0.00556949	0.00727919	0	0.362332	0.955329	0	4
TCGA-JY-A93F-01A	0.237364	0	0.391825	0.0231684	0.0178097	0.0147631	0.0286049	0.00182406	0.00161072	0.0061976	0.00537822	0.0403396	0.0110164	0.0026356	0.000623352	0	0	0	0.0227211	0.0202061	0.0010462	0.0163808	0.00111217	0.000599984	0.00884965	0.000312956	0	0.0750847	0.0575959	0.0049932	0.00793687	0	0.314667	0.965686	0	731
TCGA-LN-A49P-01A	0.251532	0	0.307868	0.0237944	0.0202818	0.0107227	0.0511371	0.00338815	0.00300871	0.00546737	0.00644696	0.0470634	0.0110066	0.00352061	0.000157504	0.000427094	0.00259495	0	0.0179438	0.0219609	0.00323354	0.0219807	0	0.000865937	0.0118229	0.00179455	0	0.0924954	0.0625009	0.0073686	0.00819764	0	0.186548	0.987343	0	375
TCGA-LN-A8HZ-01A	0.255371	0	0.366917	0.0228548	0.0185213	0.0140184	0.0316069	0.00226865	0.00234707	0.00648394	0.00546594	0.039371	0.0099882	0.00284648	0.000566458	0	0	9.24e-05	0.0213883	0.0186186	0.00133777	0.0167869	0	0.000790794	0.0113177	0.00109144	0	0.0774341	0.0585634	0.00694714	0.00700386	0	0.380807	0.956933	0	375
TCGA-LN-A4A8-01A	0.237533	0	0.315997	0.0256326	0.0219785	0.0119332	0.0352315	0.00453197	0.00436377	0.00763811	0.00638435	0.0451375	0.0123376	0.00265111	0.000887197	0	0	0.000387855	0.0219491	0.0295199	0.00205961	0.0190968	0	0.000620083	0.0208124	0.000898779	0	0.093121	0.0620339	0.00863143	0.00863203	0	0.169681	0.988921	0	472
TCGA-XP-A8T8-01A	0.244313	0	0.396414	0.0216546	0.0163879	0.0111322	0.027446	0.00212615	0.00307905	0.00588486	0.00524215	0.0373891	0.0100859	0.00258324	0.000218471	0	0	0	0.0213058	0.0249026	0.000655623	0.0157364	0.00085839	0.000897349	0.00802795	0.000450134	0	0.0718992	0.0551916	0.00722573	0.00692638	0	0.386664	0.952608	0	437
TCGA-LN-A5U7-01A	0.195935	0	0.0450475	0.0210959	0.0172349	0.00891787	0.0310595	0.00196495	0.00156043	0.00521849	0.00523145	0.0380699	0.00945044	0.00268382	0.000431369	0.000599494	8.27e-05	0	0.0189968	0.0233074	0.000792433	0.0148321	0	0.00101234	0.0107561	0.00139185	0	0.0730579	0.0544328	0.00545616	0.00595331	0	0.433632	0.939674	0	768
TCGA-IG-A51D-01A	0.18624	0	0.0847803	0.019885	0.0182248	0.00630993	0.0362397	0.00179219	0.0025669	0.00551971	0.00520604	0.0371257	0.00943279	0.00330952	0.00171451	0	0.000342503	0	0.0171667	0.0239781	0.00159175	0.0167567	0.000262259	0	0.0132582	0.000791119	0	0.0786926	0.0507458	0.00629949	0.00874467	0	0.335371	0.958405	0	518
TCGA-IG-A3YC-01A	0.251676	0	0.334335	0.0222089	0.0203849	0.0142236	0.0491002	0.00129779	0.00415813	0.00939433	0.00534567	0.0410389	0.010989	0.00403955	0.00247881	0	0	0	0.0170695	0.0164144	0.00330504	0.0168626	0	0	0.0137845	0.000810075	0	0.0881376	0.0567902	0.0072854	0.00887017	0	0.174447	0.988246	0	612
TCGA-LN-A4MQ-01A	0.311132	0	0.248778	0.0265569	0.0211812	0.0177702	0.0356278	0.00209009	0.00254628	0.00705834	0.00666034	0.0455553	0.0120826	0.00307242	0.000575198	0.000443233	0	0.000479974	0.0237969	0.0225619	0.001443	0.0220521	0.00119744	0.00190027	0.00957502	0.00178647	0	0.0898356	0.0694199	0.00722608	0.00759536	0	0.360253	0.972448	0	375
TCGA-S8-A6BW-01A	0.314449	0	0.168612	0.0314159	0.0194841	0.0197822	0.0470191	0.00164411	0.00482805	0.0121999	0.00872466	0.0515867	0.0165957	0.0026043	0.000444975	0	0	0	0.0282624	0.0250639	0.000103128	0.0215008	0.000264525	0	0.0146382	0.000967441	0	0.111611	0.0812565	0.00839835	0.00854363	0	0.125438	0.996312	0	620
TCGA-VR-AA4G-01A	0.202752	0	0.0411817	0.0214352	0.0183274	0.0105786	0.0281664	0.00242542	0.00299249	0.0100417	0.00497594	0.037278	0.0106032	0.003034	0.00214112	0	0	0	0.0201137	0.0289287	0.0010027	0.0158285	0	0	0.0159618	0.000832848	0	0.08018	0.0546863	0.00693272	0.00896514	0	0.292153	0.968067	0	549
TCGA-L5-A8NK-01A	0.309605	0	0.298905	0.0231106	0.0179061	0.0183184	0.033452	0.00160454	0.00329039	0.00947726	0.00558408	0.0410458	0.0116321	0.0031268	0.00122771	0	0	0	0.0203696	0.0158231	0.00156024	0.0175298	0.0025589	0.000454	0.00657823	0.00151119	0	0.0799366	0.0612692	0.00667641	0.00744664	0	0.227066	0.982488	0	412
TCGA-V5-AASV-01A	0.234783	0	0.350447	0.0239904	0.0226477	0.0172272	0.0448042	0.00222042	0.00311945	0.00686304	0.00621928	0.0413464	0.0105838	0.00389846	0.00130727	0	0	0.00022336	0.0207178	0.0177387	0.00162265	0.0180392	0.000441796	0.00080513	0.00979246	0.000621693	0	0.0832081	0.0628383	0.00625514	0.00823739	0	0.332962	0.967148	0	467
TCGA-L5-A4OM-01A	0.25765	0	0.333276	0.0244578	0.0196605	0.0161424	0.0314651	0.00231452	0.00342347	0.00728454	0.00672314	0.0440955	0.0112992	0.00241398	0.00132022	0.000444189	0	0.000720138	0.0231153	0.0213533	0.00136995	0.0182132	0.00195518	0.00188877	0.00776765	0.00148538	0	0.0823542	0.0645218	0.00661033	0.00667442	0	0.435996	0.954332	1	1458
TCGA-LN-A4A5-01A	0.243515	0	0.269803	0.0267101	0.0217825	0.0189586	0.139587	0.00337929	0.0027546	0.00723006	0.00688547	0.0471343	0.0127858	0.00321271	0.000637521	0.00092651	0	0.000805233	0.0213592	0.0257295	0.00177469	0.0281263	0	0.002084	0.0167782	0.0040536	0	0.109121	0.0681854	0.00829541	0.00838544	0	0.160076	0.990867	1	681
TCGA-JY-A6FA-01A	0.278586	0	0.0329263	0.023783	0.0209315	0.0129444	0.13195	0.00191441	0.00272511	0.00645491	0.00589594	0.0416186	0.0107224	0.00263048	0.00103503	0.000615747	0	0	0.0219829	0.0230243	0.00116478	0.0170689	0.00148103	0.000902589	0.00817104	0.000697792	0	0.0792898	0.0623371	0.00540948	0.00739965	0	0.303876	0.971129	1	1361
TCGA-IG-A625-01A	0.275908	0	0.288521	0.0253294	0.0214794	0.014675	0.23524	0.00271279	0.00258807	0.00695915	0.00678606	0.0472399	0.0110262	0.00357035	0.000328583	0.000884096	0	0.000369654	0.0220943	0.0241588	0.00231526	0.0206069	0.00113851	0.00120434	0.00942503	0.00150457	0	0.0914757	0.067872	0.00760245	0.00698412	0	0.208435	0.985692	1	390
TCGA-VR-A8ER-01A	0.260685	0	0.308461	0.0242165	0.0246988	0.00900588	0.080702	0.00324369	0.00306771	0.00828502	0.00587836	0.0450226	0.0116853	0.00278918	0.000747134	0	0	0.000214365	0.0213861	0.0265941	0.00235854	0.0177784	0	0.000619518	0.0138684	0.000718696	0	0.0895238	0.0623112	0.00773117	0.0084069	0	0.171422	0.989115	1	378
TCGA-VR-A8ET-01A	0.244615	0	0.0402161	0.0219433	0.0180345	0.0154148	0.0746759	0.00179129	0.00191273	0.00679344	0.0054142	0.0355188	0.0109398	0.00193016	0.000755473	0	0	0.000105993	0.021115	0.0112269	0.000792227	0.0144176	0.00191532	0.000295903	0.00704797	0.000637982	0	0.0725568	0.0553678	0.00586377	0.00675664	0	0.325688	0.96287	1	47
TCGA-IG-A5B8-01A	0.168353	0	0.0545179	0.0173501	0.013215	0.0120894	0.0690233	0.000335063	0.00239425	0.00548242	0.00401628	0.0293867	0.00900079	0.00229254	0.00957178	0	0	0	0.0159989	0.0100043	0.00142026	0.0118229	0.00136351	0.000250365	0.00646147	0.000101883	0	0.0594321	0.0436219	0.00444778	0.00599955	0	0.375216	0.943283	1	24
TCGA-VR-A8EW-01A	0.269836	0	0.365049	0.0225336	0.0182227	0.0150642	0.0806483	0.00137873	0.00222973	0.00746502	0.0055661	0.0385453	0.00983983	0.00253725	0.00670928	0	0	0	0.0210231	0.0187035	0.00132201	0.0160602	0.00129784	0	0.00782077	0.000668244	0	0.0741238	0.0566406	0.00582377	0.00692897	0	0.367805	0.958443	1	247
TCGA-L5-A8NQ-01A	0.296341	0	0.33258	0.0213351	0.0178571	0.0161344	0.136099	0.000786197	0.00235766	0.00550934	0.00513252	0.0379655	0.0106174	0.00281126	0.00102734	0	0.0013794	0	0.0187814	0.0136562	0.0024668	0.0186932	0.000900076	0	0.00785809	0.000353277	0	0.0777472	0.0553504	0.00765049	0.0086088	0	0.294471	0.971489	1	650
TCGA-VR-A8EX-01A	0.327617	0	0.300133	0.0225605	0.0191428	0.0160384	0.115194	0.0015868	0.00281962	0.00629948	0.00866604	0.0388598	0.0105179	0.00318268	0.00366364	0	8.38e-05	0	0.0205859	0.0136813	0.0025269	0.0164323	0.00222679	0.000220362	0.00583213	0.00053953	0	0.0741878	0.0571085	0.00570281	0.0078872	0	0.350167	0.965368	1	855
TCGA-V5-A7RC-06A	0.271965	0	0.0250379	0.0277525	0.0219254	0.0123354	0.0359659	0.00292414	0.00334655	0.00990129	0.00740869	0.0537374	0.0131577	0.00376416	0.00119984	0.000700775	0	0.000867982	0.0241121	0.033942	0.00223875	0.0202697	0.000565846	0.0017638	0.0114897	0.00204134	0	0.0937716	0.0701008	0.0119195	0.0104533	0	0.136218	0.993737	1	104
TCGA-IG-A8O2-01A	0.24681	0	0.32579	0.0250333	0.0199856	0.0186629	0.126065	0.00172028	0.00273421	0.00573098	0.0068643	0.0447268	0.0122432	0.00309097	0.00191445	0.000719816	0.000575984	0	0.020818	0.0211015	0.00248311	0.0241965	0.000674443	0.00240558	0.00704952	0.00254357	0	0.0853389	0.0661683	0.00679002	0.00776342	0	0.14699	0.991875	1	142
TCGA-V5-A7RC-01B	0.235938	0	0.0360391	0.0237313	0.0183599	0.0115066	0.102068	0.00243782	0.00314832	0.00945516	0.00573171	0.0410539	0.0109356	0.00357317	0.00587641	0	0	0.000304885	0.02278	0.0239742	0.0012009	0.0174685	0	8.61e-05	0.0170331	0.00127908	0	0.0815206	0.0596385	0.00682822	0.00896751	0	0.248384	0.977404	1	104
TCGA-L7-A56G-01A	0.297281	0	0.32939	0.022292	0.0183095	0.0135769	0.128986	0.00237794	0.00363032	0.00789676	0.00493399	0.0383374	0.0104998	0.0029708	0.00301427	0	0	0	0.0211564	0.0214837	0.00189884	0.0162814	0.00092391	0.000358875	0.0106731	0.000636676	0	0.0746082	0.0569405	0.00596418	0.00829029	0	0.318129	0.968061	1	330
TCGA-JY-A6FE-01A	0.216728	0	0.292619	0.0251209	0.0201179	0.00308462	0.0421049	0	0.00565419	0.0109563	0.00802217	0.0568248	0.0162407	0.00627163	0.00300467	0	0	0	0.0226686	0.0442256	0.00176122	0.0226933	0	0	0.0163115	0.0024708	0	0.0980718	0.0707938	0.0100808	0.00717826	0.002	0.078833	0.998223	1	112
TCGA-IG-A4P3-01A	0.272612	0	0.336198	0.0224482	0.0218819	0.0155248	0.096939	0.00353357	0.00248684	0.007952	0.00772128	0.0383667	0.0119826	0.00295682	0.00328176	0	0.000640016	0	0.0194642	0.0166447	0.00300357	0.0175241	0.00169487	0.00146848	0.00710627	0.00100908	0	0.0782432	0.0589268	0.00634476	0.00699767	0	0.337629	0.96615	1	567
TCGA-XP-A8T6-01A	0.275527	0	0.310597	0.0240549	0.0219473	0.0137334	0.0823593	0.0026141	0.00218178	0.00636444	0.00566443	0.0455032	0.011604	0.00286343	0.000314041	0	0	0	0.0222691	0.0195629	0.00151612	0.0209934	0.00283579	0.000853583	0.00673303	0.00160403	0	0.0879426	0.0655329	0.00635123	0.00847781	0	0.295218	0.974235	1	763
TCGA-L5-A88W-01A	0.189615	0	0.0486895	0.0195142	0.0154085	0.00856229	0.0964629	0.000673971	0.00250179	0.00674166	0.00425268	0.0336061	0.00956901	0.00200388	0.000493666	0	0	0	0.0213474	0.0191117	0.00119886	0.0134243	0	0.000477164	0.010992	0.000239716	0	0.0668336	0.0486421	0.00413076	0.00730273	0	0.322615	0.958299	1	764
TCGA-VR-A8EU-01A	0.164541	0	0.0535038	0.0168608	0.0122373	0.00466129	0.0607259	0.00100545	0.00205122	0.00439843	0.00407657	0.0318883	0.00911332	0.00222163	0.00278216	0	0.0011247	0	0.0155834	0.0227087	0.000829524	0.0128411	0	0	0.0110186	0.000384074	0	0.0633509	0.0415893	0.00404	0.00743264	0	0.368025	0.945268	1	557
TCGA-LN-A4A9-01A	0.198582	0	0.410379	0.022283	0.016041	0.0160302	0.077644	0.00220896	0.0034797	0.00951541	0.00510131	0.0378917	0.0109301	0.00320265	0.00212305	0	0	0	0.0168111	0.0110274	0.00181121	0.0166687	0	0	0.018099	0.00148038	0	0.0784732	0.0573069	0.00554681	0.00736377	0	0.379515	0.954453	1	351
TCGA-VR-A8EZ-01A	0.235668	0	0.0318703	0.0238143	0.0208649	0.00719427	0.0743313	0.0025189	0.00411249	0.00582689	0.00609889	0.0455354	0.0125929	0.00378992	0.0016624	0	0	0	0.0202422	0.03909	0.00119035	0.0195654	0	0.000824214	0.0211265	0.00184578	0	0.093914	0.0627727	0.00834615	0.00836995	0	0.24319	0.979835	1	553
TCGA-LN-A5U5-01A	0.20211	0	0.442913	0.0210753	0.0165202	0.00518971	0.0886989	0.00190721	0.00249843	0.00492175	0.00567565	0.0400461	0.00980636	0.00264619	0.00618626	0	0.000714448	8.41e-05	0.0179457	0.0310733	0.000918064	0.0153328	0.00186678	0.00113293	0.00807464	0.000756991	0	0.0720803	0.0531963	0.00636327	0.00583297	0	0.291608	0.966492	1	136
TCGA-JY-A6FG-01A	0.250161	0	0.0403142	0.0209204	0.0158805	0.017818	0.0829068	0.00155015	0.00378836	0.00886586	0.00479429	0.034489	0.0114669	0.00248707	0.00124191	0	0	0	0.0195441	0.00839016	0.00108172	0.0149553	0.00144819	0	0.00720638	0.000743275	0	0.0706839	0.055017	0.00429008	0.00712804	0	0.335543	0.960849	1	1263
TCGA-IG-A6QS-01A	0.161479	0	0.0518949	0.0184869	0.0139593	0.0107538	0.0338421	0.00104883	0.00212056	0.00335993	0.00413511	0.0313127	0.00913064	0.00257825	0.00141831	0	0.00349464	0	0.0163662	0.0169908	0.00111509	0.0139365	0	4.96e-05	0.0104975	0	0	0.0666038	0.0469147	0.00472412	0.00673247	0	0.357318	0.949192	1	303
TCGA-VR-AA7I-01A	0.197227	0	0.123166	0.0207502	0.0169398	0.011304	0.0574953	0.0021918	0.00267001	0.00719146	0.00464433	0.035902	0.00974711	0.00369084	0.00194647	0	0.000910916	0	0.0165457	0.0196339	0.00231891	0.0176132	0	0	0.0192279	0.000996984	0	0.0793432	0.052447	0.00782736	0.0082683	0	0.276279	0.970126	1	484
