# Supplementary material for: Single-cell RNA sequencing reveals adrb1 as a sympathetic nerve-regulated immune checkpoint driving T cell exhaustion and impacting immunotherapy in esophageal squamous cell carcinoma
Source: Front Immunol. 2025 May 8;16:1520766. doi: 10.3389/fimmu.2025.1520766 (PMC12095256; doi:10.3389/fimmu.2025.1520766)
Supplement: Supplementary file 5 [file Table4.xlsx]

## Sheet: Sheet1
	ADRB1_ssGSEA_score	OS	OS.time	predict1
TCGA-LN-A4A4-01A	3.68089	0	383	Low risk
TCGA-L5-A4OM-01A	4.22515	1	1458	High risk
TCGA-LN-A4A5-01A	4.1046	1	681	High risk
TCGA-LN-A7HY-01A	3.74693	0	366	High risk
TCGA-IG-A3YA-01A	4.12814	0	632	High risk
TCGA-LN-A49Y-01A	3.6691	0	379	Low risk
TCGA-LN-A5U6-01A	3.64404	0	375	Low risk
TCGA-L5-A88S-01A	4.17166	0	471	High risk
TCGA-JY-A6FD-01A	3.68407	0	2069	Low risk
TCGA-LN-A4A1-01A	3.66089	0	383	Low risk
TCGA-JY-A6FA-01A	3.57474	1	1361	Low risk
TCGA-LN-A49O-01A	3.68709	0	408	Low risk
TCGA-L5-A88Z-01A	3.71312	0	225	High risk
TCGA-IG-A625-01A	3.80177	1	390	High risk
TCGA-LN-A49U-01A	3.40847	0	467	Low risk
TCGA-VR-A8ER-01A	3.84882	1	378	High risk
TCGA-IG-A97H-01A	3.488	0	441	Low risk
TCGA-IG-A3I8-01A	3.80032	0	1012	High risk
TCGA-LN-A7HZ-01A	3.51404	0	401	Low risk
TCGA-VR-A8ET-01A	3.97952	1	47	High risk
TCGA-IG-A5B8-01A	3.81795	1	24	High risk
TCGA-VR-A8EW-01A	3.72693	1	247	High risk
TCGA-L5-A8NQ-01A	3.93971	1	650	High risk
TCGA-VR-A8EP-01A	3.57008	0	824	Low risk
TCGA-IG-A97I-01A	3.74219	0	370	High risk
TCGA-LN-A49X-01A	4.08253	0	384	High risk
TCGA-LN-A9FP-01A	4.3041	0	366	High risk
TCGA-VR-A8EX-01A	4.17032	1	855	High risk
TCGA-VR-A8EO-01A	3.67515	0	785	Low risk
TCGA-LN-A49M-01A	3.45375	0	385	Low risk
TCGA-LN-A8I0-01A	3.55654	0	407	Low risk
TCGA-LN-A49S-01A	3.69012	0	400	Low risk
TCGA-Z6-A8JD-01A	3.89239	0	104	High risk
TCGA-KH-A6WC-01A	3.69728	0	191	Low risk
TCGA-V5-A7RC-06A	3.63126	1	104	Low risk
TCGA-VR-A8EY-01A	3.43542	0	1025	Low risk
TCGA-LN-A7HX-01A	3.54013	0	372	Low risk
TCGA-Z6-AAPN-01A	3.82583	0	81	High risk
TCGA-LN-A8I1-01A	3.64823	0	401	Low risk
TCGA-LN-A49W-01A	3.849	0	403	High risk
TCGA-IG-A8O2-01A	4.02621	1	142	High risk
TCGA-V5-A7RC-01B	3.98214	1	104	High risk
TCGA-VR-A8Q7-01A	3.41177	0	1590	Low risk
TCGA-Z6-A9VB-01A	3.56148	0	40	Low risk
TCGA-LN-A7HW-01A	3.61832	0	365	Low risk
TCGA-L7-A56G-01A	3.77183	1	330	High risk
TCGA-LN-A7HV-01A	3.65689	0	320	Low risk
TCGA-IG-A5S3-01A	3.70828	0	712	Low risk
TCGA-JY-A6FE-01A	3.92503	1	112	High risk
TCGA-IG-A4P3-01A	3.79197	1	567	High risk
TCGA-IG-A3QL-01A	3.58348	0	1071	Low risk
TCGA-Z6-A8JE-01A	3.86542	0	64	High risk
TCGA-XP-A8T6-01A	3.67039	1	763	Low risk
TCGA-IG-A3YB-01A	3.96362	0	80	High risk
TCGA-LN-A9FQ-01A	3.75516	0	391	High risk
TCGA-IG-A50L-01A	3.75894	0	16	High risk
TCGA-LN-A4A3-01A	3.56572	0	388	Low risk
TCGA-IC-A6RF-01A	3.57261	0	477	Low risk
TCGA-LN-A9FR-01A	3.76416	0	373	High risk
TCGA-LN-A9FO-01A	3.70135	0	4	Low risk
TCGA-L5-A88W-01A	3.84179	1	764	High risk
TCGA-VR-A8EU-01A	3.78663	1	557	High risk
TCGA-JY-A93F-01A	3.55602	0	731	Low risk
TCGA-LN-A49P-01A	3.86292	0	375	High risk
TCGA-LN-A8HZ-01A	3.60567	0	375	Low risk
TCGA-LN-A4A9-01A	4.11763	1	351	High risk
TCGA-VR-A8EZ-01A	3.84679	1	553	High risk
TCGA-LN-A4A8-01A	3.49537	0	472	Low risk
TCGA-XP-A8T8-01A	3.50536	0	437	Low risk
TCGA-LN-A5U5-01A	3.56246	1	136	Low risk
TCGA-JY-A6FG-01A	3.86487	1	1263	High risk
TCGA-LN-A5U7-01A	3.42388	0	768	Low risk
TCGA-IG-A51D-01A	3.66322	0	518	Low risk
TCGA-IG-A3YC-01A	3.77897	0	612	High risk
TCGA-LN-A4MQ-01A	3.72631	0	375	High risk
TCGA-S8-A6BW-01A	3.48722	0	620	Low risk
TCGA-VR-AA4G-01A	3.86111	0	549	High risk
TCGA-L5-A8NK-01A	3.82577	0	412	High risk
TCGA-V5-AASV-01A	3.3041	0	467	Low risk
TCGA-IG-A6QS-01A	3.64475	1	303	Low risk
TCGA-VR-AA7I-01A	3.91488	1	484	High risk
