# Supplementary material for: Single-cell RNA sequencing reveals adrb1 as a sympathetic nerve-regulated immune checkpoint driving T cell exhaustion and impacting immunotherapy in esophageal squamous cell carcinoma
Source: Front Immunol. 2025 May 8;16:1520766. doi: 10.3389/fimmu.2025.1520766 (PMC12095256; doi:10.3389/fimmu.2025.1520766)
Supplement: Supplementary file 6 [file Table5.xlsx]

## Sheet: Sheet1
Patient ID	Gender	Age (years)	Stage	Neoadjuvant Therapy Regimen	Tumor Location	OS (days)	OS Status	Smoking History	Alcohol History	Pathology Type	Tumor Size (cm)	BMI	Comorbidities	Family History	log2(ADRB1/GAPDH)
1	Male	65	III	Chemoradiotherapy	Middle	73	0	Yes	Yes	Moderate	5.2	23	Diabetes	No	3
2	Female	57	II	Chemotherapy	Upper	585	1	No	No	High	3.8	21		Yes	-2.1
3	Male	60	III	Chemoradiotherapy + Immunotherapy	Upper	183	0	Yes	Yes	Low	6.1	27		No	1.9
4	Female	63	II	Chemoradiotherapy	Middle	735	1	No	Yes	Moderate	4.5	24	Renal dysfunction	Yes	-1.5
5	Male	58	III	Chemotherapy	Upper	402	0	Yes	No	Low	5.6	26		No	0.5
6	Female	66	IV	Chemoradiotherapy + Targeted Therapy	Middle	203	1	Yes	Yes	Moderate	6.8	22	Diabetes, Hypertension	No	0.2
7	Male	54	II	Chemotherapy + Immunotherapy	Upper	78	0	No	Yes	High	3.9	25		No	2.8
8	Female	62	III	Chemoradiotherapy	Middle	834	1	Yes	Yes	Moderate	4.3	23	Renal dysfunction	Yes	-0.8
9	Male	59	II	Chemotherapy	Upper	717	1	No	No	Low	6.2	24		No	1
10	Female	67	III	Chemoradiotherapy + Targeted Therapy	Middle	236	0	Yes	No	Moderate	4	22	Diabetes	No	1.2
11	Male	55	IV	Chemotherapy	Middle	1092	1	Yes	Yes	Low	6.5	28		Yes	-2
12	Female	64	III	Chemoradiotherapy + Immunotherapy	Upper	28	0	No	Yes	Moderate	3.7	20		No	1.9
13	Male	61	II	Chemotherapy	Middle	512	1	Yes	No	High	4.9	23		No	0.1
14	Female	56	III	Chemoradiotherapy + Immunotherapy	Upper	572	1	Yes	Yes	Moderate	5.5	21		Yes	-0.7
15	Male	68	IV	Chemotherapy + Targeted Therapy	Middle	192	0	Yes	Yes	Low	6.9	27	Diabetes	No	2
16	Female	53	III	Chemoradiotherapy	Middle	230	0	No	No	Moderate	4.4	22		Yes	0.3
